# Supplementary material for: Exploring the correlation among genetic variants, cholecystectomy and gut microbiome: A Mendelian randomization study
Source: Medicine (Baltimore). 2024 Sep 27;103(39):e39852. doi: 10.1097/MD.0000000000039852 (PMC11441970; doi:10.1097/MD.0000000000039852)
Supplement: Supplementary file 1 [file medi-103-e39852-s001.xlsx]

## Sheet: gutid
	id	trait	ncase	group_name	year	author	consortium	sex	pmid	population	unit	sample_size	build	ncontrol	category	subcategory	ontology	note	mr	nsnp	doi	coverage	study_design	priority	sd
8108	ebi-a-GCST90017108	Gut microbiota abundance (order Verrucomicrobiales id.4030)	NA	public	2021	Kurilshikov A	NA	NA	33462485	European	NA	14306	HG19/GRCh37	NA	NA	NA	NA	NA	1	5518011	NA	NA	NA	0	NA
8279	ebi-a-GCST90017113	Gut microbiota abundance (phylum Euryarchaeota id.55)	NA	public	2021	Kurilshikov A	NA	NA	33462485	European	NA	14306	HG19/GRCh37	NA	NA	NA	NA	NA	1	5165248	NA	NA	NA	0	NA
8335	ebi-a-GCST90017011	Gut microbiota abundance (genus Fusicatenibacter id.11305)	NA	public	2021	Kurilshikov A	NA	NA	33462485	European	NA	14306	HG19/GRCh37	NA	NA	NA	NA	NA	1	5697232	NA	NA	NA	0	NA
8556	ebi-a-GCST90016929	Gut microbiota abundance (family Bifidobacteriaceae id.433)	NA	public	2021	Kurilshikov A	NA	NA	33462485	European	NA	14306	HG19/GRCh37	NA	NA	NA	NA	NA	1	5668532	NA	NA	NA	0	NA
8560	ebi-a-GCST90017042	Gut microbiota abundance (genus Peptococcus id.2037)	NA	public	2021	Kurilshikov A	NA	NA	33462485	European	NA	14306	HG19/GRCh37	NA	NA	NA	NA	NA	1	5350051	NA	NA	NA	0	NA
8641	ebi-a-GCST90016959	Gut microbiota abundance (genus Actinomyces id.423)	NA	public	2021	Kurilshikov A	NA	NA	33462485	European	NA	14306	HG19/GRCh37	NA	NA	NA	NA	NA	1	5417207	NA	NA	NA	0	NA
8741	ebi-a-GCST90016999	Gut microbiota abundance (genus Eubacterium fissicatena group id.14373)	NA	public	2021	Kurilshikov A	NA	NA	33462485	European	NA	14306	HG19/GRCh37	NA	NA	NA	NA	NA	1	5159588	NA	NA	NA	0	NA
9294	ebi-a-GCST90016943	Gut microbiota abundance (family Oxalobacteraceae id.2966)	NA	public	2021	Kurilshikov A	NA	NA	33462485	European	NA	14306	HG19/GRCh37	NA	NA	NA	NA	NA	1	5323881	NA	NA	NA	0	NA
9471	ebi-a-GCST90017062	Gut microbiota abundance (genus Ruminococcus1 id.11373)	NA	public	2021	Kurilshikov A	NA	NA	33462485	European	NA	14306	HG19/GRCh37	NA	NA	NA	NA	NA	1	5653204	NA	NA	NA	0	NA
9639	ebi-a-GCST90017063	Gut microbiota abundance (genus Ruminococcus2 id.11374)	NA	public	2021	Kurilshikov A	NA	NA	33462485	European	NA	14306	HG19/GRCh37	NA	NA	NA	NA	NA	1	5619774	NA	NA	NA	0	NA
9728	ebi-a-GCST90016931	Gut microbiota abundance (family Clostridiaceae1 id.1869)	NA	public	2021	Kurilshikov A	NA	NA	33462485	European	NA	14306	HG19/GRCh37	NA	NA	NA	NA	NA	1	5598586	NA	NA	NA	0	NA
9751	ebi-a-GCST90016958	Gut microbiota abundance (family Victivallaceae id.2255)	NA	public	2021	Kurilshikov A	NA	NA	33462485	European	NA	14306	HG19/GRCh37	NA	NA	NA	NA	NA	1	5184073	NA	NA	NA	0	NA
9865	ebi-a-GCST90016987	Gut microbiota abundance (genus Desulfovibrio id.3173)	NA	public	2021	Kurilshikov A	NA	NA	33462485	European	NA	14306	HG19/GRCh37	NA	NA	NA	NA	NA	1	5459163	NA	NA	NA	0	NA
9918	ebi-a-GCST90016965	Gut microbiota abundance (genus Anaerofilum id.2053)	NA	public	2021	Kurilshikov A	NA	NA	33462485	European	NA	14306	HG19/GRCh37	NA	NA	NA	NA	NA	1	5321133	NA	NA	NA	0	NA
10228	ebi-a-GCST90017093	Gut microbiota abundance (order Bifidobacteriales id.432)	NA	public	2021	Kurilshikov A	NA	NA	33462485	European	NA	14306	HG19/GRCh37	NA	NA	NA	NA	NA	1	5668532	NA	NA	NA	0	NA
10229	ebi-a-GCST90017058	Gut microbiota abundance (genus Ruminococcaceae UCG010 id.11367)	NA	public	2021	Kurilshikov A	NA	NA	33462485	European	NA	14306	HG19/GRCh37	NA	NA	NA	NA	NA	1	5545122	NA	NA	NA	0	NA
10362	ebi-a-GCST90016913	Gut microbiota abundance (class Clostridia id.1859)	NA	public	2021	Kurilshikov A	NA	NA	33462485	European	NA	14306	HG19/GRCh37	NA	NA	NA	NA	NA	1	5729268	NA	NA	NA	0	NA
10443	ebi-a-GCST90016960	Gut microbiota abundance (genus Adlercreutzia id.812)	NA	public	2021	Kurilshikov A	NA	NA	33462485	European	NA	14306	HG19/GRCh37	NA	NA	NA	NA	NA	1	5437332	NA	NA	NA	0	NA
10556	ebi-a-GCST90017021	Gut microbiota abundance (genus Lachnospiraceae FCS020 group id.11314)	NA	public	2021	Kurilshikov A	NA	NA	33462485	European	NA	14306	HG19/GRCh37	NA	NA	NA	NA	NA	1	5547835	NA	NA	NA	0	NA
11199	ebi-a-GCST90017027	Gut microbiota abundance (genus Lachnospiraceae UCG008 id.11328)	NA	public	2021	Kurilshikov A	NA	NA	33462485	European	NA	14306	HG19/GRCh37	NA	NA	NA	NA	NA	1	5401028	NA	NA	NA	0	NA
11626	ebi-a-GCST90016919	Gut microbiota abundance (class Melainabacteria id.1589)	NA	public	2021	Kurilshikov A	NA	NA	33462485	European	NA	14306	HG19/GRCh37	NA	NA	NA	NA	NA	1	5355624	NA	NA	NA	0	NA
11656	ebi-a-GCST90016981	Gut microbiota abundance (genus Collinsella id.815)	NA	public	2021	Kurilshikov A	NA	NA	33462485	European	NA	14306	HG19/GRCh37	NA	NA	NA	NA	NA	1	5563963	NA	NA	NA	0	NA
11658	ebi-a-GCST90017114	Gut microbiota abundance (phylum Firmicutes id.1672)	NA	public	2021	Kurilshikov A	NA	NA	33462485	European	NA	14306	HG19/GRCh37	NA	NA	NA	NA	NA	1	5729268	NA	NA	NA	0	NA
11783	ebi-a-GCST90017081	Gut microbiota abundance (unknown genus id.1868)	NA	public	2021	Kurilshikov A	NA	NA	33462485	European	NA	14306	HG19/GRCh37	NA	NA	NA	NA	NA	1	5493572	NA	NA	NA	0	NA
12671	ebi-a-GCST90016992	Gut microbiota abundance (genus Enterorhabdus id.820)	NA	public	2021	Kurilshikov A	NA	NA	33462485	European	NA	14306	HG19/GRCh37	NA	NA	NA	NA	NA	1	5416385	NA	NA	NA	0	NA
12708	ebi-a-GCST90017074	Gut microbiota abundance (genus Turicibacter id.2162)	NA	public	2021	Kurilshikov A	NA	NA	33462485	European	NA	14306	HG19/GRCh37	NA	NA	NA	NA	NA	1	5459137	NA	NA	NA	0	NA
13016	ebi-a-GCST90016979	Gut microbiota abundance (genus Clostridium innocuum group id.14397)	NA	public	2021	Kurilshikov A	NA	NA	33462485	European	NA	14306	HG19/GRCh37	NA	NA	NA	NA	NA	1	5231958	NA	NA	NA	0	NA
13057	ebi-a-GCST90017003	Gut microbiota abundance (genus Eubacterium rectale group id.14374)	NA	public	2021	Kurilshikov A	NA	NA	33462485	European	NA	14306	HG19/GRCh37	NA	NA	NA	NA	NA	1	5708381	NA	NA	NA	0	NA
13678	ebi-a-GCST90016910	Gut microbiota abundance (class Bacilli id.1673)	NA	public	2021	Kurilshikov A	NA	NA	33462485	European	NA	14306	HG19/GRCh37	NA	NA	NA	NA	NA	1	5663902	NA	NA	NA	0	NA
13943	ebi-a-GCST90016957	Gut microbiota abundance (family Verrucomicrobiaceae id.4036)	NA	public	2021	Kurilshikov A	NA	NA	33462485	European	NA	14306	HG19/GRCh37	NA	NA	NA	NA	NA	1	5518011	NA	NA	NA	0	NA
14064	ebi-a-GCST90016928	Gut microbiota abundance (family Bacteroidales S24 7group id.11173)	NA	public	2021	Kurilshikov A	NA	NA	33462485	European	NA	14306	HG19/GRCh37	NA	NA	NA	NA	NA	1	5432872	NA	NA	NA	0	NA
14115	ebi-a-GCST90017094	Gut microbiota abundance (order Burkholderiales id.2874)	NA	public	2021	Kurilshikov A	NA	NA	33462485	European	NA	14306	HG19/GRCh37	NA	NA	NA	NA	NA	1	5707170	NA	NA	NA	0	NA
14135	ebi-a-GCST90017085	Gut microbiota abundance (unknown genus id.2755)	NA	public	2021	Kurilshikov A	NA	NA	33462485	European	NA	14306	HG19/GRCh37	NA	NA	NA	NA	NA	1	5443849	NA	NA	NA	0	NA
14347	ebi-a-GCST90016977	Gut microbiota abundance (genus Catenibacterium id.2153)	NA	public	2021	Kurilshikov A	NA	NA	33462485	European	NA	14306	HG19/GRCh37	NA	NA	NA	NA	NA	1	4089327	NA	NA	NA	0	NA
14408	ebi-a-GCST90017115	Gut microbiota abundance (phylum Lentisphaerae id.2238)	NA	public	2021	Kurilshikov A	NA	NA	33462485	European	NA	14306	HG19/GRCh37	NA	NA	NA	NA	NA	1	5282630	NA	NA	NA	0	NA
14442	ebi-a-GCST90016945	Gut microbiota abundance (family Peptococcaceae id.2024)	NA	public	2021	Kurilshikov A	NA	NA	33462485	European	NA	14306	HG19/GRCh37	NA	NA	NA	NA	NA	1	5490085	NA	NA	NA	0	NA
14738	ebi-a-GCST90017032	Gut microbiota abundance (genus Marvinbryantia id.2005)	NA	public	2021	Kurilshikov A	NA	NA	33462485	European	NA	14306	HG19/GRCh37	NA	NA	NA	NA	NA	1	5507087	NA	NA	NA	0	NA
14818	ebi-a-GCST90016954	Gut microbiota abundance (unknown family id.1000005471)	NA	public	2021	Kurilshikov A	NA	NA	33462485	European	NA	14306	HG19/GRCh37	NA	NA	NA	NA	NA	1	5488779	NA	NA	NA	0	NA
14846	ebi-a-GCST90017083	Gut microbiota abundance (unknown genus id.2041)	NA	public	2021	Kurilshikov A	NA	NA	33462485	European	NA	14306	HG19/GRCh37	NA	NA	NA	NA	NA	1	5431786	NA	NA	NA	0	NA
14983	ebi-a-GCST90016975	Gut microbiota abundance (genus Butyrivibrio id.1993)	NA	public	2021	Kurilshikov A	NA	NA	33462485	European	NA	14306	HG19/GRCh37	NA	NA	NA	NA	NA	1	5096306	NA	NA	NA	0	NA
15144	ebi-a-GCST90016991	Gut microbiota abundance (genus Eisenbergiella id.11304)	NA	public	2021	Kurilshikov A	NA	NA	33462485	European	NA	14306	HG19/GRCh37	NA	NA	NA	NA	NA	1	5348517	NA	NA	NA	0	NA
15381	ebi-a-GCST90016986	Gut microbiota abundance (genus Defluviitaleaceae UCG011 id.11287)	NA	public	2021	Kurilshikov A	NA	NA	33462485	European	NA	14306	HG19/GRCh37	NA	NA	NA	NA	NA	1	5440169	NA	NA	NA	0	NA
15434	ebi-a-GCST90017054	Gut microbiota abundance (genus Ruminococcaceae UCG003 id.11361)	NA	public	2021	Kurilshikov A	NA	NA	33462485	European	NA	14306	HG19/GRCh37	NA	NA	NA	NA	NA	1	5624730	NA	NA	NA	0	NA
15576	ebi-a-GCST90017118	Gut microbiota abundance (phylum Verrucomicrobia id.3982)	NA	public	2021	Kurilshikov A	NA	NA	33462485	European	NA	14306	HG19/GRCh37	NA	NA	NA	NA	NA	1	5530329	NA	NA	NA	0	NA
15687	ebi-a-GCST90017056	Gut microbiota abundance (genus Ruminococcaceae UCG005 id.11363)	NA	public	2021	Kurilshikov A	NA	NA	33462485	European	NA	14306	HG19/GRCh37	NA	NA	NA	NA	NA	1	5638483	NA	NA	NA	0	NA
16151	ebi-a-GCST90017065	Gut microbiota abundance (genus Ruminococcus gnavus group id.14376)	NA	public	2021	Kurilshikov A	NA	NA	33462485	European	NA	14306	HG19/GRCh37	NA	NA	NA	NA	NA	1	5381061	NA	NA	NA	0	NA
16650	ebi-a-GCST90016988	Gut microbiota abundance (genus Dialister id.2183)	NA	public	2021	Kurilshikov A	NA	NA	33462485	European	NA	14306	HG19/GRCh37	NA	NA	NA	NA	NA	1	5553148	NA	NA	NA	0	NA
16686	ebi-a-GCST90017012	Gut microbiota abundance (genus Gordonibacter id.821)	NA	public	2021	Kurilshikov A	NA	NA	33462485	European	NA	14306	HG19/GRCh37	NA	NA	NA	NA	NA	1	5165457	NA	NA	NA	0	NA
16806	ebi-a-GCST90016966	Gut microbiota abundance (genus Anaerostipes id.1991)	NA	public	2021	Kurilshikov A	NA	NA	33462485	European	NA	14306	HG19/GRCh37	NA	NA	NA	NA	NA	1	5691265	NA	NA	NA	0	NA
17279	ebi-a-GCST90016918	Gut microbiota abundance (class Lentisphaeria id.2250)	NA	public	2021	Kurilshikov A	NA	NA	33462485	European	NA	14306	HG19/GRCh37	NA	NA	NA	NA	NA	1	5282234	NA	NA	NA	0	NA
17850	ebi-a-GCST90016936	Gut microbiota abundance (family Enterobacteriaceae id.3469)	NA	public	2021	Kurilshikov A	NA	NA	33462485	European	NA	14306	HG19/GRCh37	NA	NA	NA	NA	NA	1	5598485	NA	NA	NA	0	NA
18466	ebi-a-GCST90017101	Gut microbiota abundance (order Lactobacillales id.1800)	NA	public	2021	Kurilshikov A	NA	NA	33462485	European	NA	14306	HG19/GRCh37	NA	NA	NA	NA	NA	1	5662756	NA	NA	NA	0	NA
18650	ebi-a-GCST90017025	Gut microbiota abundance (genus Lachnospiraceae UCG001 id.11321)	NA	public	2021	Kurilshikov A	NA	NA	33462485	European	NA	14306	HG19/GRCh37	NA	NA	NA	NA	NA	1	5482153	NA	NA	NA	0	NA
18723	ebi-a-GCST90017055	Gut microbiota abundance (genus Ruminococcaceae UCG004 id.11362)	NA	public	2021	Kurilshikov A	NA	NA	33462485	European	NA	14306	HG19/GRCh37	NA	NA	NA	NA	NA	1	5478416	NA	NA	NA	0	NA
18950	ebi-a-GCST90017103	Gut microbiota abundance (order Mollicutes RF9 id.11579)	NA	public	2021	Kurilshikov A	NA	NA	33462485	European	NA	14306	HG19/GRCh37	NA	NA	NA	NA	NA	1	5488779	NA	NA	NA	0	NA
19102	ebi-a-GCST90016940	Gut microbiota abundance (family Lachnospiraceae id.1987)	NA	public	2021	Kurilshikov A	NA	NA	33462485	European	NA	14306	HG19/GRCh37	NA	NA	NA	NA	NA	1	5729268	NA	NA	NA	0	NA
19226	ebi-a-GCST90017030	Gut microbiota abundance (genus Lactobacillus id.1837)	NA	public	2021	Kurilshikov A	NA	NA	33462485	European	NA	14306	HG19/GRCh37	NA	NA	NA	NA	NA	1	5398287	NA	NA	NA	0	NA
19325	ebi-a-GCST90017117	Gut microbiota abundance (phylum Tenericutes id.3919)	NA	public	2021	Kurilshikov A	NA	NA	33462485	European	NA	14306	HG19/GRCh37	NA	NA	NA	NA	NA	1	5510407	NA	NA	NA	0	NA
19514	ebi-a-GCST90017116	Gut microbiota abundance (phylum Proteobacteria id.2375)	NA	public	2021	Kurilshikov A	NA	NA	33462485	European	NA	14306	HG19/GRCh37	NA	NA	NA	NA	NA	1	5728442	NA	NA	NA	0	NA
19681	ebi-a-GCST90017047	Gut microbiota abundance (genus Romboutsia id.11347)	NA	public	2021	Kurilshikov A	NA	NA	33462485	European	NA	14306	HG19/GRCh37	NA	NA	NA	NA	NA	1	5594534	NA	NA	NA	0	NA
19744	ebi-a-GCST90016956	Gut microbiota abundance (family Veillonellaceae id.2172)	NA	public	2021	Kurilshikov A	NA	NA	33462485	European	NA	14306	HG19/GRCh37	NA	NA	NA	NA	NA	1	5688519	NA	NA	NA	0	NA
19899	ebi-a-GCST90017039	Gut microbiota abundance (genus Parabacteroides id.954)	NA	public	2021	Kurilshikov A	NA	NA	33462485	European	NA	14306	HG19/GRCh37	NA	NA	NA	NA	NA	1	5709019	NA	NA	NA	0	NA
19954	ebi-a-GCST90016935	Gut microbiota abundance (family Desulfovibrionaceae id.3169)	NA	public	2021	Kurilshikov A	NA	NA	33462485	European	NA	14306	HG19/GRCh37	NA	NA	NA	NA	NA	1	5616478	NA	NA	NA	0	NA
19967	ebi-a-GCST90016934	Gut microbiota abundance (family Defluviitaleaceae id.1924)	NA	public	2021	Kurilshikov A	NA	NA	33462485	European	NA	14306	HG19/GRCh37	NA	NA	NA	NA	NA	1	5440708	NA	NA	NA	0	NA
20067	ebi-a-GCST90016947	Gut microbiota abundance (family Porphyromonadaceae id.943)	NA	public	2021	Kurilshikov A	NA	NA	33462485	European	NA	14306	HG19/GRCh37	NA	NA	NA	NA	NA	1	5716664	NA	NA	NA	0	NA
20369	ebi-a-GCST90017050	Gut microbiota abundance (genus Ruminiclostridium6 id.11356)	NA	public	2021	Kurilshikov A	NA	NA	33462485	European	NA	14306	HG19/GRCh37	NA	NA	NA	NA	NA	1	5557669	NA	NA	NA	0	NA
20672	ebi-a-GCST90016990	Gut microbiota abundance (genus Eggerthella id.819)	NA	public	2021	Kurilshikov A	NA	NA	33462485	European	NA	14306	HG19/GRCh37	NA	NA	NA	NA	NA	1	5317951	NA	NA	NA	0	NA
20794	ebi-a-GCST90017104	Gut microbiota abundance (order NB1n id.3953)	NA	public	2021	Kurilshikov A	NA	NA	33462485	European	NA	14306	HG19/GRCh37	NA	NA	NA	NA	NA	1	5316331	NA	NA	NA	0	NA
21037	ebi-a-GCST90016978	Gut microbiota abundance (genus Christensenellaceae R 7group id.11283)	NA	public	2021	Kurilshikov A	NA	NA	33462485	European	NA	14306	HG19/GRCh37	NA	NA	NA	NA	NA	1	5645310	NA	NA	NA	0	NA
21418	ebi-a-GCST90016909	Gut microbiota abundance (class Alphaproteobacteria id.2379)	NA	public	2021	Kurilshikov A	NA	NA	33462485	European	NA	14306	HG19/GRCh37	NA	NA	NA	NA	NA	1	5470627	NA	NA	NA	0	NA
21843	ebi-a-GCST90017019	Gut microbiota abundance (genus Intestinimonas id.2062)	NA	public	2021	Kurilshikov A	NA	NA	33462485	European	NA	14306	HG19/GRCh37	NA	NA	NA	NA	NA	1	5540147	NA	NA	NA	0	NA
22318	ebi-a-GCST90017068	Gut microbiota abundance (genus Senegalimassilia id.11160)	NA	public	2021	Kurilshikov A	NA	NA	33462485	European	NA	14306	HG19/GRCh37	NA	NA	NA	NA	NA	1	5398286	NA	NA	NA	0	NA
22490	ebi-a-GCST90017052	Gut microbiota abundance (genus Ruminococcaceae NK4A214 group id.11358)	NA	public	2021	Kurilshikov A	NA	NA	33462485	European	NA	14306	HG19/GRCh37	NA	NA	NA	NA	NA	1	5616365	NA	NA	NA	0	NA
22683	ebi-a-GCST90017057	Gut microbiota abundance (genus Ruminococcaceae UCG009 id.11366)	NA	public	2021	Kurilshikov A	NA	NA	33462485	European	NA	14306	HG19/GRCh37	NA	NA	NA	NA	NA	1	5418432	NA	NA	NA	0	NA
22840	ebi-a-GCST90017022	Gut microbiota abundance (genus Lachnospiraceae NC2004 group id.11316)	NA	public	2021	Kurilshikov A	NA	NA	33462485	European	NA	14306	HG19/GRCh37	NA	NA	NA	NA	NA	1	5369940	NA	NA	NA	0	NA
22903	ebi-a-GCST90016924	Gut microbiota abundance (family Acidaminococcaceae id.2166)	NA	public	2021	Kurilshikov A	NA	NA	33462485	European	NA	14306	HG19/GRCh37	NA	NA	NA	NA	NA	1	5547067	NA	NA	NA	0	NA
23244	ebi-a-GCST90016908	Gut microbiota abundance (class Actinobacteria id.419)	NA	public	2021	Kurilshikov A	NA	NA	33462485	European	NA	14306	HG19/GRCh37	NA	NA	NA	NA	NA	1	5684804	NA	NA	NA	0	NA
23532	ebi-a-GCST90017048	Gut microbiota abundance (genus Roseburia id.2012)	NA	public	2021	Kurilshikov A	NA	NA	33462485	European	NA	14306	HG19/GRCh37	NA	NA	NA	NA	NA	1	5712148	NA	NA	NA	0	NA
23589	ebi-a-GCST90017020	Gut microbiota abundance (genus Lachnoclostridium id.11308)	NA	public	2021	Kurilshikov A	NA	NA	33462485	European	NA	14306	HG19/GRCh37	NA	NA	NA	NA	NA	1	5714724	NA	NA	NA	0	NA
23634	ebi-a-GCST90017100	Gut microbiota abundance (order Gastranaerophilales id.1591)	NA	public	2021	Kurilshikov A	NA	NA	33462485	European	NA	14306	HG19/GRCh37	NA	NA	NA	NA	NA	1	5355169	NA	NA	NA	0	NA
23862	ebi-a-GCST90017000	Gut microbiota abundance (genus Eubacterium hallii group id.11338)	NA	public	2021	Kurilshikov A	NA	NA	33462485	European	NA	14306	HG19/GRCh37	NA	NA	NA	NA	NA	1	5686593	NA	NA	NA	0	NA
24021	ebi-a-GCST90016961	Gut microbiota abundance (genus Akkermansia id.4037)	NA	public	2021	Kurilshikov A	NA	NA	33462485	European	NA	14306	HG19/GRCh37	NA	NA	NA	NA	NA	1	5518001	NA	NA	NA	0	NA
24439	ebi-a-GCST90016949	Gut microbiota abundance (family Rhodospirillaceae id.2717)	NA	public	2021	Kurilshikov A	NA	NA	33462485	European	NA	14306	HG19/GRCh37	NA	NA	NA	NA	NA	1	5444973	NA	NA	NA	0	NA
24524	ebi-a-GCST90017079	Gut microbiota abundance (unknown genus id.1000005479)	NA	public	2021	Kurilshikov A	NA	NA	33462485	European	NA	14306	HG19/GRCh37	NA	NA	NA	NA	NA	1	5432872	NA	NA	NA	0	NA
24617	ebi-a-GCST90017038	Gut microbiota abundance (genus Oxalobacter id.2978)	NA	public	2021	Kurilshikov A	NA	NA	33462485	European	NA	14306	HG19/GRCh37	NA	NA	NA	NA	NA	1	5290208	NA	NA	NA	0	NA
24734	ebi-a-GCST90016946	Gut microbiota abundance (family Peptostreptococcaceae id.2042)	NA	public	2021	Kurilshikov A	NA	NA	33462485	European	NA	14306	HG19/GRCh37	NA	NA	NA	NA	NA	1	5643812	NA	NA	NA	0	NA
24903	ebi-a-GCST90017070	Gut microbiota abundance (genus Streptococcus id.1853)	NA	public	2021	Kurilshikov A	NA	NA	33462485	European	NA	14306	HG19/GRCh37	NA	NA	NA	NA	NA	1	5643866	NA	NA	NA	0	NA
25133	ebi-a-GCST90016984	Gut microbiota abundance (genus Coprococcus2 id.11302)	NA	public	2021	Kurilshikov A	NA	NA	33462485	European	NA	14306	HG19/GRCh37	NA	NA	NA	NA	NA	1	5525173	NA	NA	NA	0	NA
25304	ebi-a-GCST90017082	Gut microbiota abundance (unknown genus id.2001)	NA	public	2021	Kurilshikov A	NA	NA	33462485	European	NA	14306	HG19/GRCh37	NA	NA	NA	NA	NA	1	5485285	NA	NA	NA	0	NA
25697	ebi-a-GCST90016955	Gut microbiota abundance (unknown family id.1000006161)	NA	public	2021	Kurilshikov A	NA	NA	33462485	European	NA	14306	HG19/GRCh37	NA	NA	NA	NA	NA	1	5316331	NA	NA	NA	0	NA
25709	ebi-a-GCST90017088	Gut microbiota abundance (genus Veillonella id.2198)	NA	public	2021	Kurilshikov A	NA	NA	33462485	European	NA	14306	HG19/GRCh37	NA	NA	NA	NA	NA	1	5486191	NA	NA	NA	0	NA
25897	ebi-a-GCST90016980	Gut microbiota abundance (genus Clostridium sensustricto1 id.1873)	NA	public	2021	Kurilshikov A	NA	NA	33462485	European	NA	14306	HG19/GRCh37	NA	NA	NA	NA	NA	1	5594934	NA	NA	NA	0	NA
26212	ebi-a-GCST90016915	Gut microbiota abundance (class Deltaproteobacteria id.3087)	NA	public	2021	Kurilshikov A	NA	NA	33462485	European	NA	14306	HG19/GRCh37	NA	NA	NA	NA	NA	1	5616854	NA	NA	NA	0	NA
26419	ebi-a-GCST90017099	Gut microbiota abundance (order Erysipelotrichales id.2148)	NA	public	2021	Kurilshikov A	NA	NA	33462485	European	NA	14306	HG19/GRCh37	NA	NA	NA	NA	NA	1	5720820	NA	NA	NA	0	NA
26817	ebi-a-GCST90016921	Gut microbiota abundance (class Mollicutes id.3920)	NA	public	2021	Kurilshikov A	NA	NA	33462485	European	NA	14306	HG19/GRCh37	NA	NA	NA	NA	NA	1	5510407	NA	NA	NA	0	NA
26954	ebi-a-GCST90017002	Gut microbiota abundance (genus Eubacterium oxidoreducens group id.11339)	NA	public	2021	Kurilshikov A	NA	NA	33462485	European	NA	14306	HG19/GRCh37	NA	NA	NA	NA	NA	1	5324438	NA	NA	NA	0	NA
27075	ebi-a-GCST90017018	Gut microbiota abundance (genus Intestinibacter id.11345)	NA	public	2021	Kurilshikov A	NA	NA	33462485	European	NA	14306	HG19/GRCh37	NA	NA	NA	NA	NA	1	5535009	NA	NA	NA	0	NA
27267	ebi-a-GCST90017095	Gut microbiota abundance (order Clostridiales id.1863)	NA	public	2021	Kurilshikov A	NA	NA	33462485	European	NA	14306	HG19/GRCh37	NA	NA	NA	NA	NA	1	5729268	NA	NA	NA	0	NA
27446	ebi-a-GCST90017013	Gut microbiota abundance (genus Haemophilus id.3698)	NA	public	2021	Kurilshikov A	NA	NA	33462485	European	NA	14306	HG19/GRCh37	NA	NA	NA	NA	NA	1	5481944	NA	NA	NA	0	NA
27476	ebi-a-GCST90017031	Gut microbiota abundance (genus Lactococcus id.1851)	NA	public	2021	Kurilshikov A	NA	NA	33462485	European	NA	14306	HG19/GRCh37	NA	NA	NA	NA	NA	1	5200746	NA	NA	NA	0	NA
27562	ebi-a-GCST90017075	Gut microbiota abundance (genus Tyzzerella3 id.11335)	NA	public	2021	Kurilshikov A	NA	NA	33462485	European	NA	14306	HG19/GRCh37	NA	NA	NA	NA	NA	1	5326934	NA	NA	NA	0	NA
27578	ebi-a-GCST90017037	Gut microbiota abundance (genus Oscillospira id.2064)	NA	public	2021	Kurilshikov A	NA	NA	33462485	European	NA	14306	HG19/GRCh37	NA	NA	NA	NA	NA	1	5487907	NA	NA	NA	0	NA
27885	ebi-a-GCST90017006	Gut microbiota abundance (genus Eubacterium xylanophilum group id.14375)	NA	public	2021	Kurilshikov A	NA	NA	33462485	European	NA	14306	HG19/GRCh37	NA	NA	NA	NA	NA	1	5543813	NA	NA	NA	0	NA
27994	ebi-a-GCST90017044	Gut microbiota abundance (genus Prevotella7 id.11182)	NA	public	2021	Kurilshikov A	NA	NA	33462485	European	NA	14306	HG19/GRCh37	NA	NA	NA	NA	NA	1	5089245	NA	NA	NA	0	NA
28139	ebi-a-GCST90017001	Gut microbiota abundance (genus Eubacterium nodatum group id.11297)	NA	public	2021	Kurilshikov A	NA	NA	33462485	European	NA	14306	HG19/GRCh37	NA	NA	NA	NA	NA	1	5050598	NA	NA	NA	0	NA
28233	ebi-a-GCST90017087	Gut microbiota abundance (unknown genus id.959)	NA	public	2021	Kurilshikov A	NA	NA	33462485	European	NA	14306	HG19/GRCh37	NA	NA	NA	NA	NA	1	5279880	NA	NA	NA	0	NA
28234	ebi-a-GCST90017015	Gut microbiota abundance (genus Holdemania id.2157)	NA	public	2021	Kurilshikov A	NA	NA	33462485	European	NA	14306	HG19/GRCh37	NA	NA	NA	NA	NA	1	5464928	NA	NA	NA	0	NA
28360	ebi-a-GCST90017023	Gut microbiota abundance (genus Lachnospiraceae ND3007 group id.11317)	NA	public	2021	Kurilshikov A	NA	NA	33462485	European	NA	14306	HG19/GRCh37	NA	NA	NA	NA	NA	1	5629458	NA	NA	NA	0	NA
28549	ebi-a-GCST90016948	Gut microbiota abundance (family Prevotellaceae id.960)	NA	public	2021	Kurilshikov A	NA	NA	33462485	European	NA	14306	HG19/GRCh37	NA	NA	NA	NA	NA	1	5643858	NA	NA	NA	0	NA
29011	ebi-a-GCST90017024	Gut microbiota abundance (genus Lachnospiraceae NK4A136 group id.11319)	NA	public	2021	Kurilshikov A	NA	NA	33462485	European	NA	14306	HG19/GRCh37	NA	NA	NA	NA	NA	1	5663428	NA	NA	NA	0	NA
29628	ebi-a-GCST90016968	Gut microbiota abundance (genus Bacteroides id.918)	NA	public	2021	Kurilshikov A	NA	NA	33462485	European	NA	14306	HG19/GRCh37	NA	NA	NA	NA	NA	1	5729148	NA	NA	NA	0	NA
29694	ebi-a-GCST90016922	Gut microbiota abundance (class Negativicutes id.2164)	NA	public	2021	Kurilshikov A	NA	NA	33462485	European	NA	14306	HG19/GRCh37	NA	NA	NA	NA	NA	1	5721008	NA	NA	NA	0	NA
29723	ebi-a-GCST90017064	Gut microbiota abundance (genus Ruminococcus gauvreauii group id.11342)	NA	public	2021	Kurilshikov A	NA	NA	33462485	European	NA	14306	HG19/GRCh37	NA	NA	NA	NA	NA	1	5572328	NA	NA	NA	0	NA
29789	ebi-a-GCST90016983	Gut microbiota abundance (genus Coprococcus1 id.11301)	NA	public	2021	Kurilshikov A	NA	NA	33462485	European	NA	14306	HG19/GRCh37	NA	NA	NA	NA	NA	1	5649452	NA	NA	NA	0	NA
29808	ebi-a-GCST90017089	Gut microbiota abundance (genus Victivallis id.2256)	NA	public	2021	Kurilshikov A	NA	NA	33462485	Mixed	NA	1531	HG19/GRCh37	NA	NA	NA	NA	NA	1	4291501	NA	NA	NA	0	NA
29930	ebi-a-GCST90016938	Gut microbiota abundance (family Family XI id.1936)	NA	public	2021	Kurilshikov A	NA	NA	33462485	European	NA	14306	HG19/GRCh37	NA	NA	NA	NA	NA	1	4330602	NA	NA	NA	0	NA
29973	ebi-a-GCST90017034	Gut microbiota abundance (genus Odoribacter id.952)	NA	public	2021	Kurilshikov A	NA	NA	33462485	European	NA	14306	HG19/GRCh37	NA	NA	NA	NA	NA	1	5584164	NA	NA	NA	0	NA
30025	ebi-a-GCST90016994	Gut microbiota abundance (genus Erysipelotrichaceae UCG003 id.11384)	NA	public	2021	Kurilshikov A	NA	NA	33462485	European	NA	14306	HG19/GRCh37	NA	NA	NA	NA	NA	1	563252	NA	NA	NA	0	NA
30114	ebi-a-GCST90017111	Gut microbiota abundance (phylum Bacteroidetes id.905)	NA	public	2021	Kurilshikov A	NA	NA	33462485	European	NA	14306	HG19/GRCh37	NA	NA	NA	NA	NA	1	5729267	NA	NA	NA	0	NA
30171	ebi-a-GCST90017049	Gut microbiota abundance (genus Ruminiclostridium5 id.11355)	NA	public	2021	Kurilshikov A	NA	NA	33462485	European	NA	14306	HG19/GRCh37	NA	NA	NA	NA	NA	1	5653350	NA	NA	NA	0	NA
30459	ebi-a-GCST90016969	Gut microbiota abundance (genus Barnesiella id.944)	NA	public	2021	Kurilshikov A	NA	NA	33462485	European	NA	14306	HG19/GRCh37	NA	NA	NA	NA	NA	1	5561375	NA	NA	NA	0	NA
30526	ebi-a-GCST90016916	Gut microbiota abundance (class Erysipelotrichia id.2147)	NA	public	2021	Kurilshikov A	NA	NA	33462485	European	NA	14306	HG19/GRCh37	NA	NA	NA	NA	NA	1	5720820	NA	NA	NA	0	NA
30556	ebi-a-GCST90016974	Gut microbiota abundance (genus Butyricimonas id.945)	NA	public	2021	Kurilshikov A	NA	NA	33462485	European	NA	14306	HG19/GRCh37	NA	NA	NA	NA	NA	1	5487648	NA	NA	NA	0	NA
31072	ebi-a-GCST90017033	Gut microbiota abundance (genus Methanobrevibacter id.123)	NA	public	2021	Kurilshikov A	NA	NA	33462485	European	NA	14306	HG19/GRCh37	NA	NA	NA	NA	NA	1	5092705	NA	NA	NA	0	NA
31438	ebi-a-GCST90017060	Gut microbiota abundance (genus Ruminococcaceae UCG013 id.11370)	NA	public	2021	Kurilshikov A	NA	NA	33462485	European	NA	14306	HG19/GRCh37	NA	NA	NA	NA	NA	1	5642029	NA	NA	NA	0	NA
31545	ebi-a-GCST90017008	Gut microbiota abundance (genus Family XIII AD3011 group id.11293)	NA	public	2021	Kurilshikov A	NA	NA	33462485	European	NA	14306	HG19/GRCh37	NA	NA	NA	NA	NA	1	5577002	NA	NA	NA	0	NA
31758	ebi-a-GCST90017107	Gut microbiota abundance (order Selenomonadales id.2165)	NA	public	2021	Kurilshikov A	NA	NA	33462485	European	NA	14306	HG19/GRCh37	NA	NA	NA	NA	NA	1	5721008	NA	NA	NA	0	NA
31783	ebi-a-GCST90016933	Gut microbiota abundance (family Coriobacteriaceae id.811)	NA	public	2021	Kurilshikov A	NA	NA	33462485	European	NA	14306	HG19/GRCh37	NA	NA	NA	NA	NA	1	5698092	NA	NA	NA	0	NA
31970	ebi-a-GCST90017005	Gut microbiota abundance (genus Eubacterium ventriosum group id.11341)	NA	public	2021	Kurilshikov A	NA	NA	33462485	European	NA	14306	HG19/GRCh37	NA	NA	NA	NA	NA	1	5603754	NA	NA	NA	0	NA
32286	ebi-a-GCST90017061	Gut microbiota abundance (genus Ruminococcaceae UCG014 id.11371)	NA	public	2021	Kurilshikov A	NA	NA	33462485	European	NA	14306	HG19/GRCh37	NA	NA	NA	NA	NA	1	5582406	NA	NA	NA	0	NA
32660	ebi-a-GCST90017076	Gut microbiota abundance (unknown genus id.1000000073)	NA	public	2021	Kurilshikov A	NA	NA	33462485	European	NA	14306	HG19/GRCh37	NA	NA	NA	NA	NA	1	5497800	NA	NA	NA	0	NA
32823	ebi-a-GCST90017091	Gut microbiota abundance (order Bacillales id.1674)	NA	public	2021	Kurilshikov A	NA	NA	33462485	European	NA	14306	HG19/GRCh37	NA	NA	NA	NA	NA	1	4738158	NA	NA	NA	0	NA
32948	ebi-a-GCST90016926	Gut microbiota abundance (family Alcaligenaceae id.2875)	NA	public	2021	Kurilshikov A	NA	NA	33462485	European	NA	14306	HG19/GRCh37	NA	NA	NA	NA	NA	1	5696994	NA	NA	NA	0	NA
33330	ebi-a-GCST90016973	Gut microbiota abundance (genus Butyricicoccus id.2055)	NA	public	2021	Kurilshikov A	NA	NA	33462485	European	NA	14306	HG19/GRCh37	NA	NA	NA	NA	NA	1	5648432	NA	NA	NA	0	NA
33534	ebi-a-GCST90016941	Gut microbiota abundance (family Lactobacillaceae id.1836)	NA	public	2021	Kurilshikov A	NA	NA	33462485	European	NA	14306	HG19/GRCh37	NA	NA	NA	NA	NA	1	5401891	NA	NA	NA	0	NA
33794	ebi-a-GCST90016964	Gut microbiota abundance (genus Alloprevotella id.961)	NA	public	2021	Kurilshikov A	NA	NA	33462485	European	NA	14306	HG19/GRCh37	NA	NA	NA	NA	NA	1	3047413	NA	NA	NA	0	NA
34535	ebi-a-GCST90017059	Gut microbiota abundance (genus Ruminococcaceae UCG011 id.11368)	NA	public	2021	Kurilshikov A	NA	NA	33462485	European	NA	14306	HG19/GRCh37	NA	NA	NA	NA	NA	1	5176480	NA	NA	NA	0	NA
34638	ebi-a-GCST90017009	Gut microbiota abundance (genus Family XIII UCG001 id.11294)	NA	public	2021	Kurilshikov A	NA	NA	33462485	European	NA	14306	HG19/GRCh37	NA	NA	NA	NA	NA	1	5521084	NA	NA	NA	0	NA
34719	ebi-a-GCST90017097	Gut microbiota abundance (order Desulfovibrionales id.3156)	NA	public	2021	Kurilshikov A	NA	NA	33462485	European	NA	14306	HG19/GRCh37	NA	NA	NA	NA	NA	1	5616504	NA	NA	NA	0	NA
35013	ebi-a-GCST90016963	Gut microbiota abundance (genus Allisonella id.2174)	NA	public	2021	Kurilshikov A	NA	NA	33462485	European	NA	14306	HG19/GRCh37	NA	NA	NA	NA	NA	1	4116508	NA	NA	NA	0	NA
35737	ebi-a-GCST90017084	Gut microbiota abundance (unknown genus id.2071)	NA	public	2021	Kurilshikov A	NA	NA	33462485	European	NA	14306	HG19/GRCh37	NA	NA	NA	NA	NA	1	5546384	NA	NA	NA	0	NA
35755	ebi-a-GCST90017007	Gut microbiota abundance (genus Faecalibacterium id.2057)	NA	public	2021	Kurilshikov A	NA	NA	33462485	European	NA	14306	HG19/GRCh37	NA	NA	NA	NA	NA	1	5720140	NA	NA	NA	0	NA
35887	ebi-a-GCST90016953	Gut microbiota abundance (unknown family id.1000001214)	NA	public	2021	Kurilshikov A	NA	NA	33462485	European	NA	14306	HG19/GRCh37	NA	NA	NA	NA	NA	1	5355169	NA	NA	NA	0	NA
36218	ebi-a-GCST90017073	Gut microbiota abundance (genus Terrisporobacter id.11348)	NA	public	2021	Kurilshikov A	NA	NA	33462485	European	NA	14306	HG19/GRCh37	NA	NA	NA	NA	NA	1	5391104	NA	NA	NA	0	NA
36473	ebi-a-GCST90017106	Gut microbiota abundance (order Rhodospirillales id.2667)	NA	public	2021	Kurilshikov A	NA	NA	33462485	European	NA	14306	HG19/GRCh37	NA	NA	NA	NA	NA	1	5447392	NA	NA	NA	0	NA
36558	ebi-a-GCST90017035	Gut microbiota abundance (genus Olsenella id.822)	NA	public	2021	Kurilshikov A	NA	NA	33462485	European	NA	14306	HG19/GRCh37	NA	NA	NA	NA	NA	1	5215565	NA	NA	NA	0	NA
36586	ebi-a-GCST90017112	Gut microbiota abundance (phylum Cyanobacteria id.1500)	NA	public	2021	Kurilshikov A	NA	NA	33462485	European	NA	14306	HG19/GRCh37	NA	NA	NA	NA	NA	1	5403633	NA	NA	NA	0	NA
36691	ebi-a-GCST90016951	Gut microbiota abundance (family Ruminococcaceae id.2050)	NA	public	2021	Kurilshikov A	NA	NA	33462485	European	NA	14306	HG19/GRCh37	NA	NA	NA	NA	NA	1	5729189	NA	NA	NA	0	NA
36867	ebi-a-GCST90016937	Gut microbiota abundance (family Erysipelotrichaceae id.2149)	NA	public	2021	Kurilshikov A	NA	NA	33462485	European	NA	14306	HG19/GRCh37	NA	NA	NA	NA	NA	1	5720820	NA	NA	NA	0	NA
36960	ebi-a-GCST90016970	Gut microbiota abundance (genus Bifidobacterium id.436)	NA	public	2021	Kurilshikov A	NA	NA	33462485	European	NA	14306	HG19/GRCh37	NA	NA	NA	NA	NA	1	5666549	NA	NA	NA	0	NA
37285	ebi-a-GCST90017105	Gut microbiota abundance (order Pasteurellales id.3688)	NA	public	2021	Kurilshikov A	NA	NA	33462485	European	NA	14306	HG19/GRCh37	NA	NA	NA	NA	NA	1	5491834	NA	NA	NA	0	NA
37492	ebi-a-GCST90016939	Gut microbiota abundance (family Family XIII id.1957)	NA	public	2021	Kurilshikov A	NA	NA	33462485	European	NA	14306	HG19/GRCh37	NA	NA	NA	NA	NA	1	5620554	NA	NA	NA	0	NA
37677	ebi-a-GCST90016932	Gut microbiota abundance (family Clostridiales vadin BB60 group id.11286)	NA	public	2021	Kurilshikov A	NA	NA	33462485	European	NA	14306	HG19/GRCh37	NA	NA	NA	NA	NA	1	5497800	NA	NA	NA	0	NA
37863	ebi-a-GCST90016972	Gut microbiota abundance (genus Blautia id.1992)	NA	public	2021	Kurilshikov A	NA	NA	33462485	European	NA	14306	HG19/GRCh37	NA	NA	NA	NA	NA	1	335714	NA	NA	NA	0	NA
37961	ebi-a-GCST90016998	Gut microbiota abundance (genus Eubacterium eligens group id.14372)	NA	public	2021	Kurilshikov A	NA	NA	33462485	European	NA	14306	HG19/GRCh37	NA	NA	NA	NA	NA	1	5631614	NA	NA	NA	0	NA
38216	ebi-a-GCST90017098	Gut microbiota abundance (order Enterobacteriales id.3468)	NA	public	2021	Kurilshikov A	NA	NA	33462485	European	NA	14306	HG19/GRCh37	NA	NA	NA	NA	NA	1	5598485	NA	NA	NA	0	NA
38642	ebi-a-GCST90017090	Gut microbiota abundance (order Actinomycetales id.420)	NA	public	2021	Kurilshikov A	NA	NA	33462485	European	NA	14306	HG19/GRCh37	NA	NA	NA	NA	NA	1	5424038	NA	NA	NA	0	NA
38753	ebi-a-GCST90016911	Gut microbiota abundance (class Bacteroidia id.912)	NA	public	2021	Kurilshikov A	NA	NA	33462485	European	NA	14306	HG19/GRCh37	NA	NA	NA	NA	NA	1	5729267	NA	NA	NA	0	NA
38973	ebi-a-GCST90017041	Gut microbiota abundance (genus Parasutterella id.2892)	NA	public	2021	Kurilshikov A	NA	NA	33462485	European	NA	14306	HG19/GRCh37	NA	NA	NA	NA	NA	1	5512811	NA	NA	NA	0	NA
39197	ebi-a-GCST90017071	Gut microbiota abundance (genus Subdoligranulum id.2070)	NA	public	2021	Kurilshikov A	NA	NA	33462485	European	NA	14306	HG19/GRCh37	NA	NA	NA	NA	NA	1	5708796	NA	NA	NA	0	NA
39594	ebi-a-GCST90017096	Gut microbiota abundance (order Coriobacteriales id.810)	NA	public	2021	Kurilshikov A	NA	NA	33462485	European	NA	14306	HG19/GRCh37	NA	NA	NA	NA	NA	1	5698092	NA	NA	NA	0	NA
39610	ebi-a-GCST90017102	Gut microbiota abundance (order Methanobacteriales id.120)	NA	public	2021	Kurilshikov A	NA	NA	33462485	European	NA	14306	HG19/GRCh37	NA	NA	NA	NA	NA	1	5118613	NA	NA	NA	0	NA
39863	ebi-a-GCST90016927	Gut microbiota abundance (family Bacteroidaceae id.917)	NA	public	2021	Kurilshikov A	NA	NA	33462485	European	NA	14306	HG19/GRCh37	NA	NA	NA	NA	NA	1	5729148	NA	NA	NA	0	NA
40126	ebi-a-GCST90016944	Gut microbiota abundance (family Pasteurellaceae id.3689)	NA	public	2021	Kurilshikov A	NA	NA	33462485	European	NA	14306	HG19/GRCh37	NA	NA	NA	NA	NA	1	5491834	NA	NA	NA	0	NA
40181	ebi-a-GCST90016923	Gut microbiota abundance (class Verrucomicrobiae id.4029)	NA	public	2021	Kurilshikov A	NA	NA	33462485	European	NA	14306	HG19/GRCh37	NA	NA	NA	NA	NA	1	5518011	NA	NA	NA	0	NA
41193	ebi-a-GCST90016993	Gut microbiota abundance (genus Erysipelatoclostridium id.11381)	NA	public	2021	Kurilshikov A	NA	NA	33462485	European	NA	14306	HG19/GRCh37	NA	NA	NA	NA	NA	1	5478224	NA	NA	NA	0	NA
41439	ebi-a-GCST90016967	Gut microbiota abundance (genus Anaerotruncus id.2054)	NA	public	2021	Kurilshikov A	NA	NA	33462485	European	NA	14306	HG19/GRCh37	NA	NA	NA	NA	NA	1	5646976	NA	NA	NA	0	NA
41978	ebi-a-GCST90017078	Gut microbiota abundance (unknown genus id.1000005472)	NA	public	2021	Kurilshikov A	NA	NA	33462485	European	NA	14306	HG19/GRCh37	NA	NA	NA	NA	NA	1	5488779	NA	NA	NA	0	NA
42064	ebi-a-GCST90017017	Gut microbiota abundance (genus Hungatella id.11306)	NA	public	2021	Kurilshikov A	NA	NA	33462485	European	NA	14306	HG19/GRCh37	NA	NA	NA	NA	NA	1	5211608	NA	NA	NA	0	NA
42116	ebi-a-GCST90017051	Gut microbiota abundance (genus Ruminiclostridium9 id.11357)	NA	public	2021	Kurilshikov A	NA	NA	33462485	European	NA	14306	HG19/GRCh37	NA	NA	NA	NA	NA	1	5649657	NA	NA	NA	0	NA
42153	ebi-a-GCST90016942	Gut microbiota abundance (family Methanobacteriaceae id.121)	NA	public	2021	Kurilshikov A	NA	NA	33462485	European	NA	14306	HG19/GRCh37	NA	NA	NA	NA	NA	1	5118613	NA	NA	NA	0	NA
42254	ebi-a-GCST90017077	Gut microbiota abundance (unknown genus id.1000001215)	NA	public	2021	Kurilshikov A	NA	NA	33462485	European	NA	14306	HG19/GRCh37	NA	NA	NA	NA	NA	1	5355169	NA	NA	NA	0	NA
42600	ebi-a-GCST90016997	Gut microbiota abundance (genus Eubacterium coprostanoligenes group id.11375)	NA	public	2021	Kurilshikov A	NA	NA	33462485	European	NA	14306	HG19/GRCh37	NA	NA	NA	NA	NA	1	5699448	NA	NA	NA	0	NA
42666	ebi-a-GCST90016925	Gut microbiota abundance (family Actinomycetaceae id.421)	NA	public	2021	Kurilshikov A	NA	NA	33462485	European	NA	14306	HG19/GRCh37	NA	NA	NA	NA	NA	1	5424030	NA	NA	NA	0	NA
42712	ebi-a-GCST90016950	Gut microbiota abundance (family Rikenellaceae id.967)	NA	public	2021	Kurilshikov A	NA	NA	33462485	European	NA	14306	HG19/GRCh37	NA	NA	NA	NA	NA	1	5665279	NA	NA	NA	0	NA
42773	ebi-a-GCST90016976	Gut microbiota abundance (genus Candidatus Soleaferrea id.11350)	NA	public	2021	Kurilshikov A	NA	NA	33462485	European	NA	14306	HG19/GRCh37	NA	NA	NA	NA	NA	1	5372145	NA	NA	NA	0	NA
42953	ebi-a-GCST90017072	Gut microbiota abundance (genus Sutterella id.2896)	NA	public	2021	Kurilshikov A	NA	NA	33462485	European	NA	14306	HG19/GRCh37	NA	NA	NA	NA	NA	1	5586151	NA	NA	NA	0	NA
43160	ebi-a-GCST90017014	Gut microbiota abundance (genus Holdemanella id.11393)	NA	public	2021	Kurilshikov A	NA	NA	33462485	European	NA	14306	HG19/GRCh37	NA	NA	NA	NA	NA	1	5421763	NA	NA	NA	0	NA
43167	ebi-a-GCST90017010	Gut microbiota abundance (genus Flavonifractor id.2059)	NA	public	2021	Kurilshikov A	NA	NA	33462485	European	NA	14306	HG19/GRCh37	NA	NA	NA	NA	NA	1	5510045	NA	NA	NA	0	NA
43259	ebi-a-GCST90017080	Gut microbiota abundance (unknown genus id.1000006162)	NA	public	2021	Kurilshikov A	NA	NA	33462485	European	NA	14306	HG19/GRCh37	NA	NA	NA	NA	NA	1	5316331	NA	NA	NA	0	NA
43542	ebi-a-GCST90017004	Gut microbiota abundance (genus Eubacterium ruminantium group id.11340)	NA	public	2021	Kurilshikov A	NA	NA	33462485	European	NA	14306	HG19/GRCh37	NA	NA	NA	NA	NA	1	5427661	NA	NA	NA	0	NA
43682	ebi-a-GCST90017040	Gut microbiota abundance (genus Paraprevotella id.962)	NA	public	2021	Kurilshikov A	NA	NA	33462485	European	NA	14306	HG19/GRCh37	NA	NA	NA	NA	NA	1	5407469	NA	NA	NA	0	NA
44309	ebi-a-GCST90017016	Gut microbiota abundance (genus Howardella id.2000)	NA	public	2021	Kurilshikov A	NA	NA	33462485	European	NA	14306	HG19/GRCh37	NA	NA	NA	NA	NA	1	5174541	NA	NA	NA	0	NA
44579	ebi-a-GCST90017067	Gut microbiota abundance (genus Sellimonas id.14369)	NA	public	2021	Kurilshikov A	NA	NA	33462485	European	NA	14306	HG19/GRCh37	NA	NA	NA	NA	NA	1	4950440	NA	NA	NA	0	NA
44640	ebi-a-GCST90016917	Gut microbiota abundance (class Gammaproteobacteria id.3303)	NA	public	2021	Kurilshikov A	NA	NA	33462485	European	NA	14306	HG19/GRCh37	NA	NA	NA	NA	NA	1	5689849	NA	NA	NA	0	NA
45040	ebi-a-GCST90016989	Gut microbiota abundance (genus Dorea id.1997)	NA	public	2021	Kurilshikov A	NA	NA	33462485	European	NA	14306	HG19/GRCh37	NA	NA	NA	NA	NA	1	5702812	NA	NA	NA	0	NA
45552	ebi-a-GCST90016962	Gut microbiota abundance (genus Alistipes id.968)	NA	public	2021	Kurilshikov A	NA	NA	33462485	European	NA	14306	HG19/GRCh37	NA	NA	NA	NA	NA	1	5662599	NA	NA	NA	0	NA
45588	ebi-a-GCST90016920	Gut microbiota abundance (class Methanobacteria id.119)	NA	public	2021	Kurilshikov A	NA	NA	33462485	European	NA	14306	HG19/GRCh37	NA	NA	NA	NA	NA	1	5118613	NA	NA	NA	0	NA
45916	ebi-a-GCST90016982	Gut microbiota abundance (genus Coprobacter id.949)	NA	public	2021	Kurilshikov A	NA	NA	33462485	European	NA	14306	HG19/GRCh37	NA	NA	NA	NA	NA	1	5394658	NA	NA	NA	0	NA
46341	ebi-a-GCST90017045	Gut microbiota abundance (genus Prevotella9 id.11183)	NA	public	2021	Kurilshikov A	NA	NA	33462485	European	NA	14306	HG19/GRCh37	NA	NA	NA	NA	NA	1	5535200	NA	NA	NA	0	NA
46417	ebi-a-GCST90017053	Gut microbiota abundance (genus Ruminococcaceae UCG002 id.11360)	NA	public	2021	Kurilshikov A	NA	NA	33462485	European	NA	14306	HG19/GRCh37	NA	NA	NA	NA	NA	1	5694947	NA	NA	NA	0	NA
46484	ebi-a-GCST90016912	Gut microbiota abundance (class Betaproteobacteria id.2867)	NA	public	2021	Kurilshikov A	NA	NA	33462485	European	NA	14306	HG19/GRCh37	NA	NA	NA	NA	NA	1	5707741	NA	NA	NA	0	NA
46813	ebi-a-GCST90017069	Gut microbiota abundance (genus Slackia id.825)	NA	public	2021	Kurilshikov A	NA	NA	33462485	European	NA	14306	HG19/GRCh37	NA	NA	NA	NA	NA	1	5369110	NA	NA	NA	0	NA
46825	ebi-a-GCST90016985	Gut microbiota abundance (genus Coprococcus3 id.11303)	NA	public	2021	Kurilshikov A	NA	NA	33462485	European	NA	14306	HG19/GRCh37	NA	NA	NA	NA	NA	1	5637737	NA	NA	NA	0	NA
46878	ebi-a-GCST90017110	Gut microbiota abundance (phylum Actinobacteria id.400)	NA	public	2021	Kurilshikov A	NA	NA	33462485	European	NA	14306	HG19/GRCh37	NA	NA	NA	NA	NA	1	5706452	NA	NA	NA	0	NA
46891	ebi-a-GCST90016996	Gut microbiota abundance (genus Eubacterium brachy group id.11296)	NA	public	2021	Kurilshikov A	NA	NA	33462485	European	NA	14306	HG19/GRCh37	NA	NA	NA	NA	NA	1	5221253	NA	NA	NA	0	NA
47074	ebi-a-GCST90017086	Gut microbiota abundance (unknown genus id.826)	NA	public	2021	Kurilshikov A	NA	NA	33462485	European	NA	14306	HG19/GRCh37	NA	NA	NA	NA	NA	1	5529970	NA	NA	NA	0	NA
47231	ebi-a-GCST90017029	Gut microbiota abundance (genus Lachnospira id.2004)	NA	public	2021	Kurilshikov A	NA	NA	33462485	European	NA	14306	HG19/GRCh37	NA	NA	NA	NA	NA	1	462269	NA	NA	NA	0	NA
47732	ebi-a-GCST90017043	Gut microbiota abundance (genus Phascolarctobacterium id.2168)	NA	public	2021	Kurilshikov A	NA	NA	33462485	European	NA	14306	HG19/GRCh37	NA	NA	NA	NA	NA	1	5509695	NA	NA	NA	0	NA
48178	ebi-a-GCST90016971	Gut microbiota abundance (genus Bilophila id.3170)	NA	public	2021	Kurilshikov A	NA	NA	33462485	European	NA	14306	HG19/GRCh37	NA	NA	NA	NA	NA	1	5552365	NA	NA	NA	0	NA
48249	ebi-a-GCST90016952	Gut microbiota abundance (family Streptococcaceae id.1850)	NA	public	2021	Kurilshikov A	NA	NA	33462485	European	NA	14306	HG19/GRCh37	NA	NA	NA	NA	NA	1	5648128	NA	NA	NA	0	NA
48459	ebi-a-GCST90017109	Gut microbiota abundance (order Victivallales id.2254)	NA	public	2021	Kurilshikov A	NA	NA	33462485	European	NA	14306	HG19/GRCh37	NA	NA	NA	NA	NA	1	5282234	NA	NA	NA	0	NA
48718	ebi-a-GCST90017066	Gut microbiota abundance (genus Ruminococcus torques group id.14377)	NA	public	2021	Kurilshikov A	NA	NA	33462485	European	NA	14306	HG19/GRCh37	NA	NA	NA	NA	NA	1	5709224	NA	NA	NA	0	NA
48769	ebi-a-GCST90016995	Gut microbiota abundance (genus Escherichia Shigella id.3504)	NA	public	2021	Kurilshikov A	NA	NA	33462485	European	NA	14306	HG19/GRCh37	NA	NA	NA	NA	NA	1	5537082	NA	NA	NA	0	NA
48918	ebi-a-GCST90017026	Gut microbiota abundance (genus Lachnospiraceae UCG004 id.11324)	NA	public	2021	Kurilshikov A	NA	NA	33462485	European	NA	14306	HG19/GRCh37	NA	NA	NA	NA	NA	1	5633244	NA	NA	NA	0	NA
49054	ebi-a-GCST90017046	Gut microbiota abundance (genus Rikenellaceae RC9 gut group id.11191)	NA	public	2021	Kurilshikov A	NA	NA	33462485	European	NA	14306	HG19/GRCh37	NA	NA	NA	NA	NA	1	4945903	NA	NA	NA	0	NA
49073	ebi-a-GCST90017028	Gut microbiota abundance (genus Lachnospiraceae UCG010 id.11330)	NA	public	2021	Kurilshikov A	NA	NA	33462485	European	NA	14306	HG19/GRCh37	NA	NA	NA	NA	NA	1	5565113	NA	NA	NA	0	NA
49293	ebi-a-GCST90017036	Gut microbiota abundance (genus Oscillibacter id.2063)	NA	public	2021	Kurilshikov A	NA	NA	33462485	European	NA	14306	HG19/GRCh37	NA	NA	NA	NA	NA	1	5450090	NA	NA	NA	0	NA
49662	ebi-a-GCST90017092	Gut microbiota abundance (order Bacteroidales id.913)	NA	public	2021	Kurilshikov A	NA	NA	33462485	European	NA	14306	HG19/GRCh37	NA	NA	NA	NA	NA	1	5729267	NA	NA	NA	0	NA
49812	ebi-a-GCST90016930	Gut microbiota abundance (family Christensenellaceae id.1866)	NA	public	2021	Kurilshikov A	NA	NA	33462485	European	NA	14306	HG19/GRCh37	NA	NA	NA	NA	NA	1	1515865	NA	NA	NA	0	NA
49857	ebi-a-GCST90016914	Gut microbiota abundance (class Coriobacteriia id.809)	NA	public	2021	Kurilshikov A	NA	NA	33462485	European	NA	14306	HG19/GRCh37	NA	NA	NA	NA	NA	1	5698092	NA	NA	NA	0	NA

## Sheet: exposure_gut
	chr.exposure	pos.exposure	beta.exposure	se.exposure	pval.exposure	samplesize.exposure	id.exposure	SNP	effect_allele.exposure	other_allele.exposure	eaf.exposure	exposure	mr_keep.exposure	pval_origin.exposure	data_source.exposure
1	1	207003553	-0.0711483	0.0134495	1.10652e-07	14306	ebi-a-GCST90016908	rs6660520	G	A	NA	|| id:ebi-a-GCST90016908	TRUE	reported	igd
2	1	114665485	0.0510452	0.0114325	8.62621e-06	14306	ebi-a-GCST90016908	rs12049045	A	G	NA	|| id:ebi-a-GCST90016908	TRUE	reported	igd
3	2	136616754	-0.111489	0.012066	3.78966e-20	14306	ebi-a-GCST90016908	rs182549	T	C	NA	|| id:ebi-a-GCST90016908	TRUE	reported	igd
4	2	161611969	0.0509242	0.0112503	6.71382e-06	14306	ebi-a-GCST90016908	rs1376754	G	A	NA	|| id:ebi-a-GCST90016908	TRUE	reported	igd
5	5	475408	0.0563759	0.0115529	1.58132e-06	14306	ebi-a-GCST90016908	rs11745923	G	T	NA	|| id:ebi-a-GCST90016908	TRUE	reported	igd
6	5	18019549	-0.0769653	0.0173933	8.62144e-06	14306	ebi-a-GCST90016908	rs7700479	T	A	NA	|| id:ebi-a-GCST90016908	TRUE	reported	igd
7	6	14617591	0.0509553	0.011539	8.92237e-06	14306	ebi-a-GCST90016908	rs857444	C	T	NA	|| id:ebi-a-GCST90016908	TRUE	reported	igd
8	7	95654718	0.0501255	0.011255	8.67601e-06	14306	ebi-a-GCST90016908	rs961091	G	A	NA	|| id:ebi-a-GCST90016908	TRUE	reported	igd
9	8	65654844	0.155784	0.0348017	8.62105e-06	14306	ebi-a-GCST90016908	rs80083040	T	G	NA	|| id:ebi-a-GCST90016908	TRUE	reported	igd
10	10	126110032	-0.0762317	0.0169884	4.96364e-06	14306	ebi-a-GCST90016908	rs1515761	C	T	NA	|| id:ebi-a-GCST90016908	TRUE	reported	igd
11	11	71221248	-0.0540741	0.0121393	5.39237e-06	14306	ebi-a-GCST90016908	rs4945008	G	A	NA	|| id:ebi-a-GCST90016908	TRUE	reported	igd
12	12	20378911	-0.0583765	0.0123353	2.59358e-06	14306	ebi-a-GCST90016908	rs10841473	G	C	NA	|| id:ebi-a-GCST90016908	TRUE	reported	igd
13	13	112859829	0.0944467	0.0192976	6.20798e-07	14306	ebi-a-GCST90016908	rs7322849	T	C	NA	|| id:ebi-a-GCST90016908	TRUE	reported	igd
14	15	49208992	-0.0719923	0.0154661	4.02819e-06	14306	ebi-a-GCST90016908	rs12899991	T	A	NA	|| id:ebi-a-GCST90016908	TRUE	reported	igd
15	15	94852795	-0.126352	0.0273626	2.56803e-06	14306	ebi-a-GCST90016908	rs72767435	T	C	NA	|| id:ebi-a-GCST90016908	TRUE	reported	igd
16	16	81776768	-0.0575816	0.0116762	8.3372e-07	14306	ebi-a-GCST90016908	rs8047955	G	A	NA	|| id:ebi-a-GCST90016908	TRUE	reported	igd
17	17	75348675	-0.0560674	0.0124286	5.92516e-06	14306	ebi-a-GCST90016908	rs11655079	T	C	NA	|| id:ebi-a-GCST90016908	TRUE	reported	igd
18	22	35567355	-0.111877	0.023501	1.50428e-06	14306	ebi-a-GCST90016908	rs134366	A	G	NA	|| id:ebi-a-GCST90016908	TRUE	reported	igd
19	1	14238305	-0.0692742	0.0148866	3.55435e-06	14306	ebi-a-GCST90016909	rs10803434	A	T	NA	|| id:ebi-a-GCST90016909	TRUE	reported	igd
20	2	169033340	0.133271	0.0267738	5.09143e-07	14306	ebi-a-GCST90016909	rs76784716	A	G	NA	|| id:ebi-a-GCST90016909	TRUE	reported	igd
21	2	75630344	-0.0705145	0.0157564	7.37921e-06	14306	ebi-a-GCST90016909	rs34569731	G	A	NA	|| id:ebi-a-GCST90016909	TRUE	reported	igd
22	3	59982336	0.0927341	0.0207569	9.33254e-06	14306	ebi-a-GCST90016909	rs17061716	G	C	NA	|| id:ebi-a-GCST90016909	TRUE	reported	igd
23	3	84471266	-0.080811	0.0184159	7.53633e-06	14306	ebi-a-GCST90016909	rs55876211	C	T	NA	|| id:ebi-a-GCST90016909	TRUE	reported	igd
24	3	176407911	0.0805256	0.0180912	9.75933e-06	14306	ebi-a-GCST90016909	rs62285697	C	T	NA	|| id:ebi-a-GCST90016909	TRUE	reported	igd
25	3	13726736	-0.0751277	0.0153867	1.05334e-06	14306	ebi-a-GCST90016909	rs9813022	A	G	NA	|| id:ebi-a-GCST90016909	TRUE	reported	igd
26	9	95517807	-0.160677	0.0317708	6.20369e-07	14306	ebi-a-GCST90016909	rs140912403	C	T	NA	|| id:ebi-a-GCST90016909	TRUE	reported	igd
27	12	89471235	-0.0969489	0.0215149	8.84301e-06	14306	ebi-a-GCST90016909	rs7960664	A	G	NA	|| id:ebi-a-GCST90016909	TRUE	reported	igd
28	19	28641647	0.0690234	0.0153829	7.14184e-06	14306	ebi-a-GCST90016909	rs12977163	G	C	NA	|| id:ebi-a-GCST90016909	TRUE	reported	igd
29	1	200418805	-0.0714773	0.0146647	9.21977e-07	14306	ebi-a-GCST90016910	rs57872228	C	T	NA	|| id:ebi-a-GCST90016910	TRUE	reported	igd
30	2	231723657	0.0476864	0.0108547	7.97389e-06	14306	ebi-a-GCST90016910	rs1595463	C	A	NA	|| id:ebi-a-GCST90016910	TRUE	reported	igd
31	3	4800550	-0.0554219	0.0114789	1.38433e-06	14306	ebi-a-GCST90016910	rs1962325	G	C	NA	|| id:ebi-a-GCST90016910	TRUE	reported	igd
32	3	94153993	0.156331	0.0325945	1.07251e-06	14306	ebi-a-GCST90016910	rs76717940	T	A	NA	|| id:ebi-a-GCST90016910	TRUE	reported	igd
33	3	184371224	0.0979154	0.0224074	8.45688e-06	14306	ebi-a-GCST90016910	rs74663707	C	T	NA	|| id:ebi-a-GCST90016910	TRUE	reported	igd
34	3	64398863	0.0601035	0.0136407	9.53038e-06	14306	ebi-a-GCST90016910	rs13068444	A	G	NA	|| id:ebi-a-GCST90016910	TRUE	reported	igd
35	4	98049499	-0.0630747	0.0128717	1.96024e-06	14306	ebi-a-GCST90016910	rs11730038	G	A	NA	|| id:ebi-a-GCST90016910	TRUE	reported	igd
36	4	7431487	0.0535854	0.0116362	4.29833e-06	14306	ebi-a-GCST90016910	rs4459992	T	C	NA	|| id:ebi-a-GCST90016910	TRUE	reported	igd
37	4	184681021	0.128032	0.0286921	9.12809e-06	14306	ebi-a-GCST90016910	rs111552159	C	G	NA	|| id:ebi-a-GCST90016910	TRUE	reported	igd
38	4	151687420	0.104044	0.0247934	8.46837e-06	14306	ebi-a-GCST90016910	rs7666190	A	C	NA	|| id:ebi-a-GCST90016910	TRUE	reported	igd
39	5	174173171	-0.107255	0.0222879	1.33773e-06	14306	ebi-a-GCST90016910	rs77558518	A	G	NA	|| id:ebi-a-GCST90016910	TRUE	reported	igd
40	6	67570929	-0.104496	0.0217083	1.52753e-06	14306	ebi-a-GCST90016910	rs74352383	T	A	NA	|| id:ebi-a-GCST90016910	TRUE	reported	igd
41	7	36349586	0.108007	0.0232858	1.06891e-06	14306	ebi-a-GCST90016910	rs78938557	T	C	NA	|| id:ebi-a-GCST90016910	TRUE	reported	igd
42	8	10143164	0.0598868	0.0123903	1.07895e-06	14306	ebi-a-GCST90016910	rs2952251	G	A	NA	|| id:ebi-a-GCST90016910	TRUE	reported	igd
43	9	101101172	-0.0613034	0.0137579	7.81196e-06	14306	ebi-a-GCST90016910	rs28564647	T	G	NA	|| id:ebi-a-GCST90016910	TRUE	reported	igd
44	11	8332350	0.0572158	0.0126793	7.21174e-06	14306	ebi-a-GCST90016910	rs12797734	T	C	NA	|| id:ebi-a-GCST90016910	TRUE	reported	igd
45	12	100585559	-0.101189	0.0217379	4.85445e-06	14306	ebi-a-GCST90016910	rs11110282	A	G	NA	|| id:ebi-a-GCST90016910	TRUE	reported	igd
46	13	24973509	-0.225309	0.0467697	1.79457e-06	14306	ebi-a-GCST90016910	rs9581006	T	C	NA	|| id:ebi-a-GCST90016910	TRUE	reported	igd
47	15	58738075	-0.081146	0.0180042	7.59591e-06	14306	ebi-a-GCST90016910	rs694949	A	G	NA	|| id:ebi-a-GCST90016910	TRUE	reported	igd
48	16	991253	0.0619529	0.0127066	1.01499e-06	14306	ebi-a-GCST90016910	rs35344081	G	A	NA	|| id:ebi-a-GCST90016910	TRUE	reported	igd
49	17	40835649	-0.0520614	0.0109842	2.2076e-06	14306	ebi-a-GCST90016910	rs4028634	C	T	NA	|| id:ebi-a-GCST90016910	TRUE	reported	igd
50	19	51959855	0.111056	0.0246039	6.54591e-06	14306	ebi-a-GCST90016910	rs34989881	A	G	NA	|| id:ebi-a-GCST90016910	TRUE	reported	igd
51	1	176792690	0.0567113	0.0118386	1.54814e-06	14306	ebi-a-GCST90016911	rs7546249	A	T	NA	|| id:ebi-a-GCST90016911	TRUE	reported	igd
52	1	200112563	0.222741	0.0508055	9.93482e-06	14306	ebi-a-GCST90016911	rs2363574	T	C	NA	|| id:ebi-a-GCST90016911	TRUE	reported	igd
53	1	157495438	-0.22241	0.0493458	7.65526e-06	14306	ebi-a-GCST90016911	rs72706335	T	C	NA	|| id:ebi-a-GCST90016911	TRUE	reported	igd
54	2	53831026	0.0508393	0.0106807	1.91509e-06	14306	ebi-a-GCST90016911	rs2032750	C	T	NA	|| id:ebi-a-GCST90016911	TRUE	reported	igd
55	2	213189994	0.107377	0.0245661	8.76436e-06	14306	ebi-a-GCST90016911	rs4146051	G	A	NA	|| id:ebi-a-GCST90016911	TRUE	reported	igd
56	3	195936789	0.0466729	0.0105312	8.4711e-06	14306	ebi-a-GCST90016911	rs4916508	A	G	NA	|| id:ebi-a-GCST90016911	TRUE	reported	igd
57	3	89339527	-0.0645771	0.0132957	8.36778e-07	14306	ebi-a-GCST90016911	rs7631304	G	A	NA	|| id:ebi-a-GCST90016911	TRUE	reported	igd
58	8	13110185	0.0646823	0.0149628	9.98596e-06	14306	ebi-a-GCST90016911	rs79585701	A	C	NA	|| id:ebi-a-GCST90016911	TRUE	reported	igd
59	8	70916181	0.0655728	0.0149891	9.08657e-06	14306	ebi-a-GCST90016911	rs62531359	T	G	NA	|| id:ebi-a-GCST90016911	TRUE	reported	igd
60	9	116888284	0.0689676	0.0148765	3.74576e-06	14306	ebi-a-GCST90016911	rs13291169	C	G	NA	|| id:ebi-a-GCST90016911	TRUE	reported	igd
61	9	136493820	0.140055	0.0311128	7.06122e-06	14306	ebi-a-GCST90016911	rs62575403	C	T	NA	|| id:ebi-a-GCST90016911	TRUE	reported	igd
62	10	39062269	0.0473596	0.010541	7.08223e-06	14306	ebi-a-GCST90016911	rs11146701	A	G	NA	|| id:ebi-a-GCST90016911	TRUE	reported	igd
63	13	70523029	-0.121514	0.0236759	3.89583e-07	14306	ebi-a-GCST90016911	rs55773148	G	A	NA	|| id:ebi-a-GCST90016911	TRUE	reported	igd
64	14	59317502	0.102648	0.0213843	9.23996e-07	14306	ebi-a-GCST90016911	rs111845179	T	C	NA	|| id:ebi-a-GCST90016911	TRUE	reported	igd
65	16	74290641	0.0548532	0.012153	4.7338e-06	14306	ebi-a-GCST90016911	rs929878	T	C	NA	|| id:ebi-a-GCST90016911	TRUE	reported	igd
66	17	6461200	-0.207018	0.0442633	1.21616e-06	14306	ebi-a-GCST90016911	rs73975615	G	A	NA	|| id:ebi-a-GCST90016911	TRUE	reported	igd
67	22	27433885	-0.0552057	0.0120278	8.3593e-06	14306	ebi-a-GCST90016911	rs17343978	A	C	NA	|| id:ebi-a-GCST90016911	TRUE	reported	igd
68	1	153240013	-0.0525581	0.0110408	2.0153e-06	14306	ebi-a-GCST90016912	rs1928341	G	A	NA	|| id:ebi-a-GCST90016912	TRUE	reported	igd
69	2	239888758	0.0641363	0.0131766	1.09863e-06	14306	ebi-a-GCST90016912	rs12467854	G	C	NA	|| id:ebi-a-GCST90016912	TRUE	reported	igd
70	3	193456274	0.064006	0.0130374	9.11759e-07	14306	ebi-a-GCST90016912	rs2367850	G	C	NA	|| id:ebi-a-GCST90016912	TRUE	reported	igd
71	3	70592215	0.0592944	0.0128769	3.67147e-06	14306	ebi-a-GCST90016912	rs11128180	A	G	NA	|| id:ebi-a-GCST90016912	TRUE	reported	igd
72	4	23588462	0.0923492	0.0199158	4.75762e-06	14306	ebi-a-GCST90016912	rs1511453	A	G	NA	|| id:ebi-a-GCST90016912	TRUE	reported	igd
73	4	45642485	-0.0832423	0.0167237	5.17166e-07	14306	ebi-a-GCST90016912	rs4033856	T	C	NA	|| id:ebi-a-GCST90016912	TRUE	reported	igd
74	5	173497796	0.109741	0.0236	2.9409e-06	14306	ebi-a-GCST90016912	rs62395635	T	C	NA	|| id:ebi-a-GCST90016912	TRUE	reported	igd
75	7	111285025	0.0513106	0.0109091	2.19816e-06	14306	ebi-a-GCST90016912	rs2613606	T	C	NA	|| id:ebi-a-GCST90016912	TRUE	reported	igd
76	8	112732674	-0.0622252	0.0135688	5.86949e-06	14306	ebi-a-GCST90016912	rs56386628	C	T	NA	|| id:ebi-a-GCST90016912	TRUE	reported	igd
77	9	84206018	-0.137281	0.0290338	2.05509e-06	14306	ebi-a-GCST90016912	rs72747231	C	G	NA	|| id:ebi-a-GCST90016912	TRUE	reported	igd
78	9	104899117	-0.0572286	0.01262	7.33247e-06	14306	ebi-a-GCST90016912	rs320161	G	A	NA	|| id:ebi-a-GCST90016912	TRUE	reported	igd
79	13	58689340	-0.0494596	0.0109424	5.80029e-06	14306	ebi-a-GCST90016912	rs2321387	G	A	NA	|| id:ebi-a-GCST90016912	TRUE	reported	igd
80	15	56786407	-0.121083	0.028075	9.27278e-06	14306	ebi-a-GCST90016912	rs75242906	C	T	NA	|| id:ebi-a-GCST90016912	TRUE	reported	igd
81	18	26569901	0.052911	0.0114866	4.84585e-06	14306	ebi-a-GCST90016912	rs9964679	A	G	NA	|| id:ebi-a-GCST90016912	TRUE	reported	igd
82	20	30596130	-0.0978177	0.0198522	7.44303e-07	14306	ebi-a-GCST90016912	rs6087811	T	G	NA	|| id:ebi-a-GCST90016912	TRUE	reported	igd
83	2	116724915	0.0888472	0.0179655	9.54201e-06	14306	ebi-a-GCST90016913	rs13421739	C	G	NA	|| id:ebi-a-GCST90016913	TRUE	reported	igd
84	2	231676041	0.0794173	0.0182427	9.8935e-06	14306	ebi-a-GCST90016913	rs10209007	G	C	NA	|| id:ebi-a-GCST90016913	TRUE	reported	igd
85	3	131371980	0.0698882	0.0156319	8.39808e-06	14306	ebi-a-GCST90016913	rs76767978	G	A	NA	|| id:ebi-a-GCST90016913	TRUE	reported	igd
86	3	89268714	-0.0592279	0.0134556	9.35643e-06	14306	ebi-a-GCST90016913	rs6797343	T	G	NA	|| id:ebi-a-GCST90016913	TRUE	reported	igd
87	4	7420184	0.0529097	0.011818	8.77789e-06	14306	ebi-a-GCST90016913	rs13105690	C	T	NA	|| id:ebi-a-GCST90016913	TRUE	reported	igd
88	4	161507301	-0.0739995	0.0150815	9.65095e-07	14306	ebi-a-GCST90016913	rs6814436	C	T	NA	|| id:ebi-a-GCST90016913	TRUE	reported	igd
89	4	152131744	-0.103803	0.0210883	4.01856e-07	14306	ebi-a-GCST90016913	rs6815608	C	T	NA	|| id:ebi-a-GCST90016913	TRUE	reported	igd
90	5	105060362	-0.0547202	0.0127338	8.72027e-06	14306	ebi-a-GCST90016913	rs1842454	G	A	NA	|| id:ebi-a-GCST90016913	TRUE	reported	igd
91	5	149077788	-0.0511937	0.0109569	3.37085e-06	14306	ebi-a-GCST90016913	rs13179700	C	T	NA	|| id:ebi-a-GCST90016913	TRUE	reported	igd
92	5	35770550	0.0866169	0.0190393	8.24233e-06	14306	ebi-a-GCST90016913	rs72738886	T	C	NA	|| id:ebi-a-GCST90016913	TRUE	reported	igd
93	6	12397187	0.0947036	0.0225117	7.53165e-06	14306	ebi-a-GCST90016913	rs76860606	C	G	NA	|| id:ebi-a-GCST90016913	TRUE	reported	igd
94	6	163743050	0.0524406	0.0116115	6.53085e-06	14306	ebi-a-GCST90016913	rs6934062	G	C	NA	|| id:ebi-a-GCST90016913	TRUE	reported	igd
95	12	5942519	-0.052659	0.0113858	3.24399e-06	14306	ebi-a-GCST90016913	rs10774377	G	A	NA	|| id:ebi-a-GCST90016913	TRUE	reported	igd
96	14	52494072	-0.0724037	0.0153105	4.52137e-06	14306	ebi-a-GCST90016913	rs2273429	A	G	NA	|| id:ebi-a-GCST90016913	TRUE	reported	igd
97	18	48792829	-0.0581025	0.0120557	1.34295e-06	14306	ebi-a-GCST90016913	rs72915163	T	C	NA	|| id:ebi-a-GCST90016913	TRUE	reported	igd
98	20	50803760	-0.0963981	0.0212007	9.04045e-06	14306	ebi-a-GCST90016913	rs7269302	A	T	NA	|| id:ebi-a-GCST90016913	TRUE	reported	igd
99	21	18567802	-0.255639	0.0508787	8.77506e-07	14306	ebi-a-GCST90016913	rs992074	T	C	NA	|| id:ebi-a-GCST90016913	TRUE	reported	igd
100	21	40703251	0.0641008	0.0127404	3.81408e-07	14306	ebi-a-GCST90016913	rs112334273	G	A	NA	|| id:ebi-a-GCST90016913	TRUE	reported	igd
101	1	176571431	-0.0603429	0.0126849	1.51604e-06	14306	ebi-a-GCST90016914	rs240104	T	C	NA	|| id:ebi-a-GCST90016914	TRUE	reported	igd
102	3	11654412	0.116408	0.0258545	9.02693e-06	14306	ebi-a-GCST90016914	rs2442778	A	G	NA	|| id:ebi-a-GCST90016914	TRUE	reported	igd
103	5	125460084	0.0774888	0.0171877	5.63093e-06	14306	ebi-a-GCST90016914	rs76779974	C	G	NA	|| id:ebi-a-GCST90016914	TRUE	reported	igd
104	5	459415	0.25584	0.0561995	4.65693e-06	14306	ebi-a-GCST90016914	rs80046645	C	G	NA	|| id:ebi-a-GCST90016914	TRUE	reported	igd
105	5	90471451	0.0498855	0.0112446	9.77372e-06	14306	ebi-a-GCST90016914	rs1397793	A	G	NA	|| id:ebi-a-GCST90016914	TRUE	reported	igd
106	7	24464799	-0.0486059	0.0108982	7.87281e-06	14306	ebi-a-GCST90016914	rs62448869	T	A	NA	|| id:ebi-a-GCST90016914	TRUE	reported	igd
107	7	105084680	-0.0565686	0.0126265	7.79938e-06	14306	ebi-a-GCST90016914	rs13307134	T	C	NA	|| id:ebi-a-GCST90016914	TRUE	reported	igd
108	9	136512906	0.0926543	0.0209468	8.26913e-06	14306	ebi-a-GCST90016914	rs3025411	A	G	NA	|| id:ebi-a-GCST90016914	TRUE	reported	igd
109	10	1922731	0.06075	0.0130939	4.82848e-06	14306	ebi-a-GCST90016914	rs11250875	T	C	NA	|| id:ebi-a-GCST90016914	TRUE	reported	igd
110	10	65799217	0.0778402	0.0155815	5.43313e-07	14306	ebi-a-GCST90016914	rs719099	A	G	NA	|| id:ebi-a-GCST90016914	TRUE	reported	igd
111	12	11494021	0.0586265	0.0129006	4.84117e-06	14306	ebi-a-GCST90016914	rs1816223	G	A	NA	|| id:ebi-a-GCST90016914	TRUE	reported	igd
112	14	39660509	0.103377	0.0229286	6.8962e-06	14306	ebi-a-GCST90016914	rs8010111	A	G	NA	|| id:ebi-a-GCST90016914	TRUE	reported	igd
113	15	86433579	-0.0510212	0.0114339	8.14442e-06	14306	ebi-a-GCST90016914	rs11073596	G	T	NA	|| id:ebi-a-GCST90016914	TRUE	reported	igd
114	17	37376685	0.0965017	0.0207666	3.88356e-06	14306	ebi-a-GCST90016914	rs34739816	G	T	NA	|| id:ebi-a-GCST90016914	TRUE	reported	igd
115	17	8121332	0.0773006	0.017553	8.0201e-06	14306	ebi-a-GCST90016914	rs11656361	A	C	NA	|| id:ebi-a-GCST90016914	TRUE	reported	igd
116	19	52895166	0.0789796	0.0177205	8.51236e-06	14306	ebi-a-GCST90016914	rs12974142	G	A	NA	|| id:ebi-a-GCST90016914	TRUE	reported	igd
117	20	62072077	-0.0714367	0.0154113	5.39126e-06	14306	ebi-a-GCST90016914	rs67561917	A	G	NA	|| id:ebi-a-GCST90016914	TRUE	reported	igd
118	1	203308383	-0.0705516	0.0150849	5.67884e-06	14306	ebi-a-GCST90016915	rs16851319	G	C	NA	|| id:ebi-a-GCST90016915	TRUE	reported	igd
119	1	203991605	-0.110335	0.0253336	3.14188e-06	14306	ebi-a-GCST90016915	rs2692012	G	A	NA	|| id:ebi-a-GCST90016915	TRUE	reported	igd
120	2	233929283	-0.0523484	0.011566	7.50119e-06	14306	ebi-a-GCST90016915	rs3935584	C	T	NA	|| id:ebi-a-GCST90016915	TRUE	reported	igd
121	8	57867671	-0.0779693	0.0170738	7.31375e-06	14306	ebi-a-GCST90016915	rs55744759	A	G	NA	|| id:ebi-a-GCST90016915	TRUE	reported	igd
122	9	15269705	0.206594	0.0456908	4.63052e-06	14306	ebi-a-GCST90016915	rs112381107	C	T	NA	|| id:ebi-a-GCST90016915	TRUE	reported	igd
123	9	81834426	-0.0735881	0.0154246	1.60221e-06	14306	ebi-a-GCST90016915	rs17791387	A	G	NA	|| id:ebi-a-GCST90016915	TRUE	reported	igd
124	10	11855599	0.0544219	0.0117397	3.94121e-06	14306	ebi-a-GCST90016915	rs11599763	C	T	NA	|| id:ebi-a-GCST90016915	TRUE	reported	igd
125	11	10658735	0.055176	0.0121602	9.65162e-06	14306	ebi-a-GCST90016915	rs1035691	G	A	NA	|| id:ebi-a-GCST90016915	TRUE	reported	igd
126	15	96161065	-0.0585411	0.0129358	4.85087e-06	14306	ebi-a-GCST90016915	rs62020470	A	G	NA	|| id:ebi-a-GCST90016915	TRUE	reported	igd
127	16	71541641	-0.0538457	0.0117718	5.02077e-06	14306	ebi-a-GCST90016915	rs9928243	C	A	NA	|| id:ebi-a-GCST90016915	TRUE	reported	igd
128	17	2856662	-0.0936514	0.02012	3.58889e-06	14306	ebi-a-GCST90016915	rs4506934	C	T	NA	|| id:ebi-a-GCST90016915	TRUE	reported	igd
129	18	69312914	-0.0710762	0.015953	5.6863e-06	14306	ebi-a-GCST90016915	rs17084793	G	A	NA	|| id:ebi-a-GCST90016915	TRUE	reported	igd
130	20	33694801	0.0825716	0.0165958	3.39555e-07	14306	ebi-a-GCST90016915	rs6058181	C	T	NA	|| id:ebi-a-GCST90016915	TRUE	reported	igd
131	21	45064961	0.0561722	0.0124124	5.44553e-06	14306	ebi-a-GCST90016915	rs2838334	G	A	NA	|| id:ebi-a-GCST90016915	TRUE	reported	igd
132	1	64139196	-0.0475363	0.0106939	9.52708e-06	14306	ebi-a-GCST90016916	rs1884466	C	T	NA	|| id:ebi-a-GCST90016916	TRUE	reported	igd
133	1	97457427	-0.0497374	0.0111376	8.02897e-06	14306	ebi-a-GCST90016916	rs290833	T	G	NA	|| id:ebi-a-GCST90016916	TRUE	reported	igd
134	3	195793712	-0.0524152	0.0106784	8.95468e-07	14306	ebi-a-GCST90016916	rs2300774	A	G	NA	|| id:ebi-a-GCST90016916	TRUE	reported	igd
135	5	3002546	-0.0492438	0.010887	6.14582e-06	14306	ebi-a-GCST90016916	rs1074800	G	A	NA	|| id:ebi-a-GCST90016916	TRUE	reported	igd
136	8	38803551	0.0681159	0.0127883	1.12264e-07	14306	ebi-a-GCST90016916	rs62504403	C	T	NA	|| id:ebi-a-GCST90016916	TRUE	reported	igd
137	8	2954952	0.0839071	0.0199131	9.28453e-06	14306	ebi-a-GCST90016916	rs7826267	G	T	NA	|| id:ebi-a-GCST90016916	TRUE	reported	igd
138	10	133897233	-0.0552212	0.0116074	2.33115e-06	14306	ebi-a-GCST90016916	rs10781552	C	T	NA	|| id:ebi-a-GCST90016916	TRUE	reported	igd
139	13	40385457	0.10305	0.0224648	2.79126e-06	14306	ebi-a-GCST90016916	rs17530232	A	G	NA	|| id:ebi-a-GCST90016916	TRUE	reported	igd
140	14	48997206	0.0608929	0.0133764	4.23107e-06	14306	ebi-a-GCST90016916	rs4078432	T	C	NA	|| id:ebi-a-GCST90016916	TRUE	reported	igd
141	14	56156504	0.0538798	0.0116888	4.08479e-06	14306	ebi-a-GCST90016916	rs8003149	C	T	NA	|| id:ebi-a-GCST90016916	TRUE	reported	igd
142	14	80357610	0.0724145	0.0164471	5.40344e-06	14306	ebi-a-GCST90016916	rs56970041	T	G	NA	|| id:ebi-a-GCST90016916	TRUE	reported	igd
143	17	70327224	-0.0806041	0.0167641	1.8451e-06	14306	ebi-a-GCST90016916	rs35161940	T	C	NA	|| id:ebi-a-GCST90016916	TRUE	reported	igd
144	18	5830507	-0.0945759	0.0194091	9.12347e-07	14306	ebi-a-GCST90016916	rs7234058	T	C	NA	|| id:ebi-a-GCST90016916	TRUE	reported	igd
145	1	186502694	-0.0788843	0.0172415	8.89488e-06	14306	ebi-a-GCST90016917	rs12404135	A	G	NA	|| id:ebi-a-GCST90016917	TRUE	reported	igd
146	2	167986992	0.074251	0.0146392	1.99494e-07	14306	ebi-a-GCST90016917	rs6706173	A	C	NA	|| id:ebi-a-GCST90016917	TRUE	reported	igd
147	3	18615903	0.0729012	0.0163003	8.7878e-06	14306	ebi-a-GCST90016917	rs75101789	C	T	NA	|| id:ebi-a-GCST90016917	TRUE	reported	igd
148	6	137612554	-0.0549673	0.0120924	4.54611e-06	14306	ebi-a-GCST90016917	rs9494710	C	T	NA	|| id:ebi-a-GCST90016917	TRUE	reported	igd
149	8	115123937	0.0541424	0.0116333	3.2898e-06	14306	ebi-a-GCST90016917	rs6469506	T	A	NA	|| id:ebi-a-GCST90016917	TRUE	reported	igd
150	12	43572952	-0.0579153	0.0118796	9.94764e-07	14306	ebi-a-GCST90016917	rs11181912	G	A	NA	|| id:ebi-a-GCST90016917	TRUE	reported	igd
151	18	75633634	-0.0740614	0.0162596	6.77002e-06	14306	ebi-a-GCST90016917	rs9973122	A	T	NA	|| id:ebi-a-GCST90016917	TRUE	reported	igd
152	18	48185248	-0.15921	0.0351373	7.9241e-06	14306	ebi-a-GCST90016917	rs79795896	A	G	NA	|| id:ebi-a-GCST90016917	TRUE	reported	igd
153	1	11943792	0.220207	0.0486196	5.18036e-06	14306	ebi-a-GCST90016918	rs72640280	A	G	NA	|| id:ebi-a-GCST90016918	TRUE	reported	igd
154	3	6223568	-0.131217	0.0288713	8.66343e-06	14306	ebi-a-GCST90016918	rs73113483	T	A	NA	|| id:ebi-a-GCST90016918	TRUE	reported	igd
155	5	94720245	-0.109438	0.023693	4.24356e-06	14306	ebi-a-GCST90016918	rs2731834	G	C	NA	|| id:ebi-a-GCST90016918	TRUE	reported	igd
156	7	146795379	0.109431	0.0234879	1.9073e-06	14306	ebi-a-GCST90016918	rs11770843	C	T	NA	|| id:ebi-a-GCST90016918	TRUE	reported	igd
157	9	111086170	-0.21635	0.0439866	1.07924e-06	14306	ebi-a-GCST90016918	rs62570196	C	T	NA	|| id:ebi-a-GCST90016918	TRUE	reported	igd
158	13	20687179	0.122368	0.0270329	4.38258e-06	14306	ebi-a-GCST90016918	rs2031282	A	G	NA	|| id:ebi-a-GCST90016918	TRUE	reported	igd
159	15	25162535	0.152377	0.0324332	4.05864e-06	14306	ebi-a-GCST90016918	rs17114848	G	A	NA	|| id:ebi-a-GCST90016918	TRUE	reported	igd
160	15	101242690	-0.105025	0.0233484	8.14836e-06	14306	ebi-a-GCST90016918	rs1002941	A	G	NA	|| id:ebi-a-GCST90016918	TRUE	reported	igd
161	20	61394262	0.230292	0.0480168	1.86132e-06	14306	ebi-a-GCST90016918	rs77599476	A	G	NA	|| id:ebi-a-GCST90016918	TRUE	reported	igd
162	21	21023966	-0.13741	0.0289246	1.72211e-06	14306	ebi-a-GCST90016918	rs2825714	A	G	NA	|| id:ebi-a-GCST90016918	TRUE	reported	igd
163	1	230523039	-0.0896103	0.0186432	1.27488e-06	14306	ebi-a-GCST90016919	rs16851659	G	C	NA	|| id:ebi-a-GCST90016919	TRUE	reported	igd
164	3	14306949	-0.159735	0.0292553	5.36056e-08	14306	ebi-a-GCST90016919	rs9864379	T	C	NA	|| id:ebi-a-GCST90016919	TRUE	reported	igd
165	7	20010624	0.166216	0.0355728	2.86609e-06	14306	ebi-a-GCST90016919	rs73074665	A	T	NA	|| id:ebi-a-GCST90016919	TRUE	reported	igd
166	9	122046549	-0.123968	0.0278958	7.10739e-06	14306	ebi-a-GCST90016919	rs1221147	A	T	NA	|| id:ebi-a-GCST90016919	TRUE	reported	igd
167	9	115975389	0.0896187	0.0185106	1.48057e-06	14306	ebi-a-GCST90016919	rs4129395	G	A	NA	|| id:ebi-a-GCST90016919	TRUE	reported	igd
168	9	26184578	-0.0814624	0.0184409	9.95795e-06	14306	ebi-a-GCST90016919	rs10738747	A	G	NA	|| id:ebi-a-GCST90016919	TRUE	reported	igd
169	9	24648997	-0.205352	0.0454982	8.05675e-06	14306	ebi-a-GCST90016919	rs113884518	T	C	NA	|| id:ebi-a-GCST90016919	TRUE	reported	igd
170	11	2937631	0.083758	0.0185796	8.19917e-06	14306	ebi-a-GCST90016919	rs367480	A	G	NA	|| id:ebi-a-GCST90016919	TRUE	reported	igd
171	14	107061448	-0.0861928	0.0193381	8.67142e-06	14306	ebi-a-GCST90016919	rs10148250	A	G	NA	|| id:ebi-a-GCST90016919	TRUE	reported	igd
172	15	100747683	0.226722	0.0487841	3.29011e-06	14306	ebi-a-GCST90016919	rs79790072	T	C	NA	|| id:ebi-a-GCST90016919	TRUE	reported	igd
173	16	80493705	0.0989487	0.0196972	6.02893e-07	14306	ebi-a-GCST90016919	rs11150282	T	C	NA	|| id:ebi-a-GCST90016919	TRUE	reported	igd
174	17	53906328	0.214848	0.0470878	6.69083e-06	14306	ebi-a-GCST90016919	rs28678345	T	C	NA	|| id:ebi-a-GCST90016919	TRUE	reported	igd
175	18	1008278	-0.103539	0.0234287	6.84636e-06	14306	ebi-a-GCST90016919	rs789069	A	C	NA	|| id:ebi-a-GCST90016919	TRUE	reported	igd
176	2	125440268	0.121754	0.0235357	3.01432e-07	14306	ebi-a-GCST90016920	rs10202904	G	T	NA	|| id:ebi-a-GCST90016920	TRUE	reported	igd
177	3	15053083	-0.199566	0.0411825	1.63061e-06	14306	ebi-a-GCST90016920	rs6776814	T	C	NA	|| id:ebi-a-GCST90016920	TRUE	reported	igd
178	3	2086167	0.164498	0.0364959	7.44338e-06	14306	ebi-a-GCST90016920	rs4257531	G	A	NA	|| id:ebi-a-GCST90016920	TRUE	reported	igd
179	4	104418307	0.216999	0.0449076	1.87556e-06	14306	ebi-a-GCST90016920	rs894996	C	A	NA	|| id:ebi-a-GCST90016920	TRUE	reported	igd
180	5	178160975	0.178661	0.039298	6.17988e-06	14306	ebi-a-GCST90016920	rs56131665	G	A	NA	|| id:ebi-a-GCST90016920	TRUE	reported	igd
181	7	10773932	-0.15814	0.0351803	8.44578e-06	14306	ebi-a-GCST90016920	rs73068003	G	T	NA	|| id:ebi-a-GCST90016920	TRUE	reported	igd
182	11	89349287	0.111465	0.0250516	6.51869e-06	14306	ebi-a-GCST90016920	rs11018665	A	T	NA	|| id:ebi-a-GCST90016920	TRUE	reported	igd
183	12	43701132	-0.216781	0.0493496	6.07561e-06	14306	ebi-a-GCST90016920	rs12825290	C	G	NA	|| id:ebi-a-GCST90016920	TRUE	reported	igd
184	12	21338861	-0.227245	0.048763	5.92107e-06	14306	ebi-a-GCST90016920	rs75208022	C	T	NA	|| id:ebi-a-GCST90016920	TRUE	reported	igd
185	13	41956181	0.21534	0.0436695	1.40854e-06	14306	ebi-a-GCST90016920	rs73457410	A	G	NA	|| id:ebi-a-GCST90016920	TRUE	reported	igd
186	19	28827760	-0.153519	0.0344519	8.22527e-06	14306	ebi-a-GCST90016920	rs6508769	C	T	NA	|| id:ebi-a-GCST90016920	TRUE	reported	igd
187	19	46439321	0.111274	0.0247517	9.27897e-06	14306	ebi-a-GCST90016920	rs10424197	A	G	NA	|| id:ebi-a-GCST90016920	TRUE	reported	igd
188	1	109965986	0.0681052	0.0149061	4.2335e-06	14306	ebi-a-GCST90016921	rs3768491	G	A	NA	|| id:ebi-a-GCST90016921	TRUE	reported	igd
189	1	61850864	-0.101147	0.0230978	3.65098e-06	14306	ebi-a-GCST90016921	rs12566890	T	G	NA	|| id:ebi-a-GCST90016921	TRUE	reported	igd
190	2	157532549	0.074438	0.0153389	9.56577e-07	14306	ebi-a-GCST90016921	rs11890098	A	G	NA	|| id:ebi-a-GCST90016921	TRUE	reported	igd
191	7	79490250	0.0944239	0.0211806	8.39499e-06	14306	ebi-a-GCST90016921	rs2464826	A	C	NA	|| id:ebi-a-GCST90016921	TRUE	reported	igd
192	8	59440824	0.0769142	0.0153953	1.09001e-06	14306	ebi-a-GCST90016921	rs10108398	G	A	NA	|| id:ebi-a-GCST90016921	TRUE	reported	igd
193	11	47103877	-0.0841852	0.0178119	3.25792e-06	14306	ebi-a-GCST90016921	rs72901605	T	C	NA	|| id:ebi-a-GCST90016921	TRUE	reported	igd
194	11	108439087	-0.108283	0.0237289	5.87611e-06	14306	ebi-a-GCST90016921	rs78169027	A	G	NA	|| id:ebi-a-GCST90016921	TRUE	reported	igd
195	13	73170489	0.0819606	0.0181628	7.26993e-06	14306	ebi-a-GCST90016921	rs4885016	C	T	NA	|| id:ebi-a-GCST90016921	TRUE	reported	igd
196	14	46519718	0.221639	0.0462918	1.5569e-06	14306	ebi-a-GCST90016921	rs74603314	T	C	NA	|| id:ebi-a-GCST90016921	TRUE	reported	igd
197	14	97159674	0.06099	0.0135623	6.60861e-06	14306	ebi-a-GCST90016921	rs17214486	C	A	NA	|| id:ebi-a-GCST90016921	TRUE	reported	igd
198	15	95309676	0.0820873	0.0188312	8.07402e-06	14306	ebi-a-GCST90016921	rs28537087	G	A	NA	|| id:ebi-a-GCST90016921	TRUE	reported	igd
199	20	16259524	-0.114937	0.0248606	4.55481e-06	14306	ebi-a-GCST90016921	rs6043847	T	C	NA	|| id:ebi-a-GCST90016921	TRUE	reported	igd
200	3	142135117	0.0625312	0.0131735	1.95488e-06	14306	ebi-a-GCST90016922	rs13086907	G	A	NA	|| id:ebi-a-GCST90016922	TRUE	reported	igd
201	4	17413426	-0.151829	0.0314932	1.87452e-06	14306	ebi-a-GCST90016922	rs73232831	G	A	NA	|| id:ebi-a-GCST90016922	TRUE	reported	igd
202	5	165266628	-0.0565284	0.0112298	4.14601e-07	14306	ebi-a-GCST90016922	rs1643968	T	C	NA	|| id:ebi-a-GCST90016922	TRUE	reported	igd
203	7	22817571	0.0501306	0.0105798	2.00111e-06	14306	ebi-a-GCST90016922	rs4722181	T	G	NA	|| id:ebi-a-GCST90016922	TRUE	reported	igd
204	7	75609677	0.0529785	0.0119177	9.26296e-06	14306	ebi-a-GCST90016922	rs1135612	G	A	NA	|| id:ebi-a-GCST90016922	TRUE	reported	igd
205	8	41231597	0.0502053	0.0108382	2.93326e-06	14306	ebi-a-GCST90016922	rs1447205	C	G	NA	|| id:ebi-a-GCST90016922	TRUE	reported	igd
206	9	124912908	0.0777075	0.0168628	2.95474e-06	14306	ebi-a-GCST90016922	rs61249479	A	C	NA	|| id:ebi-a-GCST90016922	TRUE	reported	igd
207	10	115597993	0.0543966	0.0129365	7.80657e-06	14306	ebi-a-GCST90016922	rs4463806	C	T	NA	|| id:ebi-a-GCST90016922	TRUE	reported	igd
208	10	80086072	0.0748989	0.0166458	7.58124e-06	14306	ebi-a-GCST90016922	rs1649999	A	G	NA	|| id:ebi-a-GCST90016922	TRUE	reported	igd
209	10	5579818	0.047817	0.0105282	6.06108e-06	14306	ebi-a-GCST90016922	rs9423647	G	A	NA	|| id:ebi-a-GCST90016922	TRUE	reported	igd
210	15	101245088	-0.114178	0.02405	2.16631e-06	14306	ebi-a-GCST90016922	rs71405394	G	A	NA	|| id:ebi-a-GCST90016922	TRUE	reported	igd
211	16	21249925	-0.0659623	0.0134137	1.1623e-06	14306	ebi-a-GCST90016922	rs60274479	T	C	NA	|| id:ebi-a-GCST90016922	TRUE	reported	igd
212	21	34377485	0.0489057	0.0108842	8.43918e-06	14306	ebi-a-GCST90016922	rs2834062	A	G	NA	|| id:ebi-a-GCST90016922	TRUE	reported	igd
213	1	41074472	-0.0758309	0.0167762	6.7228e-06	14306	ebi-a-GCST90016923	rs61779207	G	A	NA	|| id:ebi-a-GCST90016923	TRUE	reported	igd
214	1	105422565	-0.0655342	0.0142231	4.13409e-06	14306	ebi-a-GCST90016923	rs11184341	C	G	NA	|| id:ebi-a-GCST90016923	TRUE	reported	igd
215	4	100544188	0.112164	0.0236422	1.63222e-06	14306	ebi-a-GCST90016923	rs74542928	T	C	NA	|| id:ebi-a-GCST90016923	TRUE	reported	igd
216	4	95027272	0.0749798	0.0150177	6.73085e-07	14306	ebi-a-GCST90016923	rs11729256	T	C	NA	|| id:ebi-a-GCST90016923	TRUE	reported	igd
217	6	56341481	-0.0704036	0.0147128	2.53688e-06	14306	ebi-a-GCST90016923	rs9349825	A	G	NA	|| id:ebi-a-GCST90016923	TRUE	reported	igd
218	10	5064327	-0.0689292	0.0147693	2.63615e-06	14306	ebi-a-GCST90016923	rs4242783	A	G	NA	|| id:ebi-a-GCST90016923	TRUE	reported	igd
219	11	130280667	-0.0648843	0.0135928	1.1222e-06	14306	ebi-a-GCST90016923	rs4936098	G	A	NA	|| id:ebi-a-GCST90016923	TRUE	reported	igd
220	12	130309670	0.090699	0.0196746	3.73844e-06	14306	ebi-a-GCST90016923	rs111862613	T	C	NA	|| id:ebi-a-GCST90016923	TRUE	reported	igd
221	15	97570657	0.0618926	0.0130946	2.17165e-06	14306	ebi-a-GCST90016923	rs12908520	G	A	NA	|| id:ebi-a-GCST90016923	TRUE	reported	igd
222	16	81063149	-0.0746844	0.0156194	2.58297e-06	14306	ebi-a-GCST90016923	rs2602429	T	C	NA	|| id:ebi-a-GCST90016923	TRUE	reported	igd
223	18	49473635	0.204683	0.0431572	2.91823e-06	14306	ebi-a-GCST90016923	rs117107102	A	G	NA	|| id:ebi-a-GCST90016923	TRUE	reported	igd
224	20	31867840	-0.0631436	0.0143767	9.60993e-06	14306	ebi-a-GCST90016923	rs941682	G	A	NA	|| id:ebi-a-GCST90016923	TRUE	reported	igd
225	1	203102563	0.0595857	0.01296	4.24326e-06	14306	ebi-a-GCST90016924	rs6427992	C	G	NA	|| id:ebi-a-GCST90016924	TRUE	reported	igd
226	3	186553389	-0.108969	0.0243533	7.0881e-06	14306	ebi-a-GCST90016924	rs74540770	G	A	NA	|| id:ebi-a-GCST90016924	TRUE	reported	igd
227	3	18462531	-0.143755	0.0323244	9.16474e-06	14306	ebi-a-GCST90016924	rs78702810	T	C	NA	|| id:ebi-a-GCST90016924	TRUE	reported	igd
228	6	158647999	-0.065675	0.0142257	3.24908e-06	14306	ebi-a-GCST90016924	rs262812	T	C	NA	|| id:ebi-a-GCST90016924	TRUE	reported	igd
229	6	5723181	-0.0796106	0.0169192	2.21304e-06	14306	ebi-a-GCST90016924	rs6923842	T	C	NA	|| id:ebi-a-GCST90016924	TRUE	reported	igd
230	9	107117653	0.0662557	0.0140257	2.23676e-06	14306	ebi-a-GCST90016924	rs2933324	G	A	NA	|| id:ebi-a-GCST90016924	TRUE	reported	igd
231	11	114701288	-0.165911	0.0349516	2.3151e-06	14306	ebi-a-GCST90016924	rs6589457	G	A	NA	|| id:ebi-a-GCST90016924	TRUE	reported	igd
232	20	61991833	-0.117863	0.0257351	5.86422e-06	14306	ebi-a-GCST90016924	rs45497800	T	C	NA	|| id:ebi-a-GCST90016924	TRUE	reported	igd
233	6	169224781	0.0747546	0.0164684	6.05327e-06	14306	ebi-a-GCST90016925	rs4073240	G	A	NA	|| id:ebi-a-GCST90016925	TRUE	reported	igd
234	6	67207371	0.123756	0.026427	5.47974e-06	14306	ebi-a-GCST90016925	rs34583783	G	T	NA	|| id:ebi-a-GCST90016925	TRUE	reported	igd
235	6	133007480	0.241826	0.0503796	1.82671e-06	14306	ebi-a-GCST90016925	rs35011108	A	G	NA	|| id:ebi-a-GCST90016925	TRUE	reported	igd
236	9	76394568	-0.0887537	0.0195009	3.64418e-06	14306	ebi-a-GCST90016925	rs2889192	T	G	NA	|| id:ebi-a-GCST90016925	TRUE	reported	igd
237	15	29850991	0.0761407	0.0169007	6.12421e-06	14306	ebi-a-GCST90016925	rs58484246	T	C	NA	|| id:ebi-a-GCST90016925	TRUE	reported	igd
238	2	239900775	0.0684302	0.0133636	2.75943e-07	14306	ebi-a-GCST90016926	rs62191117	A	G	NA	|| id:ebi-a-GCST90016926	TRUE	reported	igd
239	3	70588939	0.0603335	0.0127779	2.70477e-06	14306	ebi-a-GCST90016926	rs7638039	T	C	NA	|| id:ebi-a-GCST90016926	TRUE	reported	igd
240	3	193456274	0.0629104	0.0131712	1.84629e-06	14306	ebi-a-GCST90016926	rs2367850	G	C	NA	|| id:ebi-a-GCST90016926	TRUE	reported	igd
241	4	75867283	-0.0609257	0.0125363	1.1272e-06	14306	ebi-a-GCST90016926	rs17000015	A	T	NA	|| id:ebi-a-GCST90016926	TRUE	reported	igd
242	4	45642485	-0.081834	0.0168931	1.02903e-06	14306	ebi-a-GCST90016926	rs4033856	T	C	NA	|| id:ebi-a-GCST90016926	TRUE	reported	igd
243	5	173497796	0.110583	0.0238514	3.34696e-06	14306	ebi-a-GCST90016926	rs62395635	T	C	NA	|| id:ebi-a-GCST90016926	TRUE	reported	igd
244	5	104233461	-0.058727	0.0128306	5.96788e-06	14306	ebi-a-GCST90016926	rs1153990	A	G	NA	|| id:ebi-a-GCST90016926	TRUE	reported	igd
245	6	138305038	0.131484	0.0281089	3.56484e-06	14306	ebi-a-GCST90016926	rs112159068	A	T	NA	|| id:ebi-a-GCST90016926	TRUE	reported	igd
246	7	104214487	-0.0593564	0.0129137	3.8858e-06	14306	ebi-a-GCST90016926	rs6969323	A	C	NA	|| id:ebi-a-GCST90016926	TRUE	reported	igd
247	9	82485327	-0.0775052	0.0171554	5.27667e-06	14306	ebi-a-GCST90016926	rs112135816	T	G	NA	|| id:ebi-a-GCST90016926	TRUE	reported	igd
248	11	20763367	-0.0944052	0.0213287	6.85046e-06	14306	ebi-a-GCST90016926	rs74776516	T	G	NA	|| id:ebi-a-GCST90016926	TRUE	reported	igd
249	12	1396151	-0.106817	0.023298	3.33557e-06	14306	ebi-a-GCST90016926	rs7302582	G	C	NA	|| id:ebi-a-GCST90016926	TRUE	reported	igd
250	13	58545246	-0.0570888	0.0110683	2.35109e-07	14306	ebi-a-GCST90016926	rs9537886	A	C	NA	|| id:ebi-a-GCST90016926	TRUE	reported	igd
251	14	66593668	-0.0563972	0.0124753	6.08373e-06	14306	ebi-a-GCST90016926	rs2184675	A	T	NA	|| id:ebi-a-GCST90016926	TRUE	reported	igd
252	15	71522509	0.0516967	0.0115503	6.60602e-06	14306	ebi-a-GCST90016926	rs28480294	C	T	NA	|| id:ebi-a-GCST90016926	TRUE	reported	igd
253	16	85945839	0.0489475	0.0110321	9.12704e-06	14306	ebi-a-GCST90016926	rs147968	C	T	NA	|| id:ebi-a-GCST90016926	TRUE	reported	igd
254	18	26569901	0.0537051	0.0116008	4.47384e-06	14306	ebi-a-GCST90016926	rs9964679	A	G	NA	|| id:ebi-a-GCST90016926	TRUE	reported	igd
255	20	29836081	0.0738409	0.0151678	1.03743e-06	14306	ebi-a-GCST90016926	rs67737557	C	G	NA	|| id:ebi-a-GCST90016926	TRUE	reported	igd
256	1	102960989	-0.0592004	0.0132244	6.73008e-06	14306	ebi-a-GCST90016927	rs1340391	T	C	NA	|| id:ebi-a-GCST90016927	TRUE	reported	igd
257	1	10644351	-0.0740746	0.0147633	1.79511e-06	14306	ebi-a-GCST90016927	rs11585893	A	G	NA	|| id:ebi-a-GCST90016927	TRUE	reported	igd
258	3	77215327	-0.0488038	0.0107412	5.8626e-06	14306	ebi-a-GCST90016927	rs66710942	T	C	NA	|| id:ebi-a-GCST90016927	TRUE	reported	igd
259	3	62019400	-0.0528153	0.0117124	7.64945e-06	14306	ebi-a-GCST90016927	rs2366421	T	A	NA	|| id:ebi-a-GCST90016927	TRUE	reported	igd
260	3	10593224	0.0538565	0.0105251	3.37909e-07	14306	ebi-a-GCST90016927	rs6795673	C	T	NA	|| id:ebi-a-GCST90016927	TRUE	reported	igd
261	6	29143451	0.0818398	0.0170319	1.2942e-06	14306	ebi-a-GCST90016927	rs28757219	T	A	NA	|| id:ebi-a-GCST90016927	TRUE	reported	igd
262	6	41519430	-0.059205	0.0131195	7.48497e-06	14306	ebi-a-GCST90016927	rs13207588	A	G	NA	|| id:ebi-a-GCST90016927	TRUE	reported	igd
263	9	112855426	-0.0607475	0.0129865	3.4209e-06	14306	ebi-a-GCST90016927	rs495004	C	G	NA	|| id:ebi-a-GCST90016927	TRUE	reported	igd
264	13	24910476	0.0604456	0.0129128	2.12711e-06	14306	ebi-a-GCST90016927	rs9507307	C	T	NA	|| id:ebi-a-GCST90016927	TRUE	reported	igd
265	14	22045949	-0.0782325	0.0167634	5.01822e-06	14306	ebi-a-GCST90016927	rs2023437	T	C	NA	|| id:ebi-a-GCST90016927	TRUE	reported	igd
266	19	24342250	0.0880978	0.0187002	2.68683e-06	14306	ebi-a-GCST90016927	rs17619981	T	G	NA	|| id:ebi-a-GCST90016927	TRUE	reported	igd
267	20	58605432	0.0812515	0.0164479	6.80973e-07	14306	ebi-a-GCST90016927	rs66474973	G	T	NA	|| id:ebi-a-GCST90016927	TRUE	reported	igd
268	1	242767252	-0.0821108	0.0172701	2.59018e-06	14306	ebi-a-GCST90016928	rs12748533	G	T	NA	|| id:ebi-a-GCST90016928	TRUE	reported	igd
269	2	53139362	-0.176187	0.0347133	5.11835e-07	14306	ebi-a-GCST90016928	rs17043785	T	C	NA	|| id:ebi-a-GCST90016928	TRUE	reported	igd
270	3	158653545	0.122574	0.0272389	7.82781e-06	14306	ebi-a-GCST90016928	rs61508842	T	C	NA	|| id:ebi-a-GCST90016928	TRUE	reported	igd
271	4	149300138	-0.0956546	0.0205228	6.10394e-06	14306	ebi-a-GCST90016928	rs6831034	T	A	NA	|| id:ebi-a-GCST90016928	TRUE	reported	igd
272	5	164763068	0.0842142	0.0183739	8.77829e-06	14306	ebi-a-GCST90016928	rs11135366	C	G	NA	|| id:ebi-a-GCST90016928	TRUE	reported	igd
273	6	63236747	-0.0867065	0.0195709	7.093e-06	14306	ebi-a-GCST90016928	rs78609301	A	G	NA	|| id:ebi-a-GCST90016928	TRUE	reported	igd
274	6	151515172	0.123071	0.0275665	9.49008e-06	14306	ebi-a-GCST90016928	rs10872669	G	A	NA	|| id:ebi-a-GCST90016928	TRUE	reported	igd
275	7	90714667	-0.0850266	0.0163382	3.15559e-07	14306	ebi-a-GCST90016928	rs941000	T	C	NA	|| id:ebi-a-GCST90016928	TRUE	reported	igd
276	15	47340971	0.084048	0.0177806	2.4053e-06	14306	ebi-a-GCST90016928	rs1850003	A	G	NA	|| id:ebi-a-GCST90016928	TRUE	reported	igd
277	17	21205200	0.0843019	0.0187308	8.42946e-06	14306	ebi-a-GCST90016928	rs7217209	C	T	NA	|| id:ebi-a-GCST90016928	TRUE	reported	igd
278	22	25943322	0.0847328	0.0165856	3.82164e-07	14306	ebi-a-GCST90016928	rs738193	T	C	NA	|| id:ebi-a-GCST90016928	TRUE	reported	igd
279	2	192878532	0.0584045	0.0122081	1.57373e-06	14306	ebi-a-GCST90016929	rs13020688	G	A	NA	|| id:ebi-a-GCST90016929	TRUE	reported	igd
280	2	136616754	-0.11707	0.0126703	5.94155e-20	14306	ebi-a-GCST90016929	rs182549	T	C	NA	|| id:ebi-a-GCST90016929	TRUE	reported	igd
281	2	137603404	0.0637133	0.0144305	8.79792e-06	14306	ebi-a-GCST90016929	rs10496759	G	C	NA	|| id:ebi-a-GCST90016929	TRUE	reported	igd
282	2	49906864	0.0577763	0.0117388	8.88055e-07	14306	ebi-a-GCST90016929	rs4567981	T	A	NA	|| id:ebi-a-GCST90016929	TRUE	reported	igd
283	4	161211924	0.0562	0.0126395	7.24136e-06	14306	ebi-a-GCST90016929	rs10857328	T	A	NA	|| id:ebi-a-GCST90016929	TRUE	reported	igd
284	4	1517826	0.053673	0.0120586	8.66204e-06	14306	ebi-a-GCST90016929	rs55888705	A	G	NA	|| id:ebi-a-GCST90016929	TRUE	reported	igd
285	5	521096	0.0569873	0.0116907	1.1517e-06	14306	ebi-a-GCST90016929	rs4957061	T	C	NA	|| id:ebi-a-GCST90016929	TRUE	reported	igd
286	5	142793467	-0.0942612	0.0208421	4.84953e-06	14306	ebi-a-GCST90016929	rs73797465	T	G	NA	|| id:ebi-a-GCST90016929	TRUE	reported	igd
287	5	169748189	-0.0892981	0.0183177	1.03631e-06	14306	ebi-a-GCST90016929	rs76671854	C	G	NA	|| id:ebi-a-GCST90016929	TRUE	reported	igd
288	6	14617591	0.0553965	0.0120669	3.8249e-06	14306	ebi-a-GCST90016929	rs857444	C	T	NA	|| id:ebi-a-GCST90016929	TRUE	reported	igd
289	6	97406220	-0.0914312	0.0202604	7.27998e-06	14306	ebi-a-GCST90016929	rs6899771	A	G	NA	|| id:ebi-a-GCST90016929	TRUE	reported	igd
290	11	13098051	0.0537537	0.0123746	9.94741e-06	14306	ebi-a-GCST90016929	rs10831953	G	A	NA	|| id:ebi-a-GCST90016929	TRUE	reported	igd
291	12	20378911	-0.0613031	0.0128844	2.28066e-06	14306	ebi-a-GCST90016929	rs10841473	G	C	NA	|| id:ebi-a-GCST90016929	TRUE	reported	igd
292	13	112859829	0.110676	0.0200996	1.74032e-08	14306	ebi-a-GCST90016929	rs7322849	T	C	NA	|| id:ebi-a-GCST90016929	TRUE	reported	igd
293	15	92463303	-0.0551726	0.0124655	6.86784e-06	14306	ebi-a-GCST90016929	rs7174549	T	C	NA	|| id:ebi-a-GCST90016929	TRUE	reported	igd
294	16	898055	0.0810099	0.019073	8.52884e-06	14306	ebi-a-GCST90016929	rs12446429	T	C	NA	|| id:ebi-a-GCST90016929	TRUE	reported	igd
295	17	72897722	-0.0632518	0.013817	5.36809e-06	14306	ebi-a-GCST90016929	rs540489	T	G	NA	|| id:ebi-a-GCST90016929	TRUE	reported	igd
296	18	4304187	-0.0728589	0.0164821	6.00109e-06	14306	ebi-a-GCST90016929	rs677208	C	G	NA	|| id:ebi-a-GCST90016929	TRUE	reported	igd
297	1	3041519	0.0563367	0.012392	5.27024e-06	14306	ebi-a-GCST90016931	rs2817172	C	T	NA	|| id:ebi-a-GCST90016931	TRUE	reported	igd
298	1	101804809	0.0536759	0.0119436	8.09823e-06	14306	ebi-a-GCST90016931	rs10875374	T	C	NA	|| id:ebi-a-GCST90016931	TRUE	reported	igd
299	3	132596627	0.0748236	0.016246	5.33962e-06	14306	ebi-a-GCST90016931	rs12186080	G	A	NA	|| id:ebi-a-GCST90016931	TRUE	reported	igd
300	3	111482845	-0.0616944	0.013693	6.9051e-06	14306	ebi-a-GCST90016931	rs12490337	C	G	NA	|| id:ebi-a-GCST90016931	TRUE	reported	igd
301	6	48093014	0.0615805	0.0136198	9.07716e-06	14306	ebi-a-GCST90016931	rs62397761	A	G	NA	|| id:ebi-a-GCST90016931	TRUE	reported	igd
302	6	165722832	-0.0734787	0.0168383	7.0912e-06	14306	ebi-a-GCST90016931	rs550843	T	C	NA	|| id:ebi-a-GCST90016931	TRUE	reported	igd
303	7	30934659	-0.106376	0.0241944	7.42147e-06	14306	ebi-a-GCST90016931	rs4723021	T	C	NA	|| id:ebi-a-GCST90016931	TRUE	reported	igd
304	9	136710881	0.0814503	0.0179338	4.54485e-06	14306	ebi-a-GCST90016931	rs12341505	G	A	NA	|| id:ebi-a-GCST90016931	TRUE	reported	igd
305	10	43270264	-0.180969	0.0390911	3.80627e-06	14306	ebi-a-GCST90016931	rs2795528	G	A	NA	|| id:ebi-a-GCST90016931	TRUE	reported	igd
306	16	87710690	0.0967773	0.0217471	8.24442e-06	14306	ebi-a-GCST90016931	rs56188186	A	G	NA	|| id:ebi-a-GCST90016931	TRUE	reported	igd
307	22	47806774	0.0533035	0.0119011	7.8966e-06	14306	ebi-a-GCST90016931	rs881532	G	A	NA	|| id:ebi-a-GCST90016931	TRUE	reported	igd
308	1	71391694	-0.078598	0.0165982	2.36706e-06	14306	ebi-a-GCST90016932	rs7538034	T	G	NA	|| id:ebi-a-GCST90016932	TRUE	reported	igd
309	1	56849539	0.0662317	0.0138147	1.79287e-06	14306	ebi-a-GCST90016932	rs6588624	A	G	NA	|| id:ebi-a-GCST90016932	TRUE	reported	igd
310	2	205616346	-0.165419	0.0352154	4.3723e-06	14306	ebi-a-GCST90016932	rs13409132	A	G	NA	|| id:ebi-a-GCST90016932	TRUE	reported	igd
311	2	229942951	-0.0746375	0.0159136	2.50196e-06	14306	ebi-a-GCST90016932	rs2191834	T	G	NA	|| id:ebi-a-GCST90016932	TRUE	reported	igd
312	2	202450739	-0.0613825	0.0138976	9.33061e-06	14306	ebi-a-GCST90016932	rs6755871	C	G	NA	|| id:ebi-a-GCST90016932	TRUE	reported	igd
313	3	15564453	0.070194	0.0155364	6.84715e-06	14306	ebi-a-GCST90016932	rs989682	A	G	NA	|| id:ebi-a-GCST90016932	TRUE	reported	igd
314	4	155632958	-0.0626993	0.0139364	6.82763e-06	14306	ebi-a-GCST90016932	rs10517600	G	T	NA	|| id:ebi-a-GCST90016932	TRUE	reported	igd
315	5	4308946	-0.117807	0.026924	7.66214e-06	14306	ebi-a-GCST90016932	rs34088226	A	G	NA	|| id:ebi-a-GCST90016932	TRUE	reported	igd
316	5	142244898	-0.116224	0.0240367	3.94357e-06	14306	ebi-a-GCST90016932	rs7725895	A	G	NA	|| id:ebi-a-GCST90016932	TRUE	reported	igd
317	8	3305122	0.116908	0.0252447	4.85333e-06	14306	ebi-a-GCST90016932	rs66714985	A	C	NA	|| id:ebi-a-GCST90016932	TRUE	reported	igd
318	8	123977538	0.214464	0.0455098	3.43598e-06	14306	ebi-a-GCST90016932	rs118104867	C	T	NA	|| id:ebi-a-GCST90016932	TRUE	reported	igd
319	10	6714424	-0.0672314	0.0147123	5.04836e-06	14306	ebi-a-GCST90016932	rs10904722	C	T	NA	|| id:ebi-a-GCST90016932	TRUE	reported	igd
320	14	85856796	0.0769254	0.0172234	7.91425e-06	14306	ebi-a-GCST90016932	rs17121075	G	A	NA	|| id:ebi-a-GCST90016932	TRUE	reported	igd
321	15	87392290	-0.131519	0.0261319	4.97038e-07	14306	ebi-a-GCST90016932	rs55682560	C	T	NA	|| id:ebi-a-GCST90016932	TRUE	reported	igd
322	17	58149405	0.137134	0.0266996	6.95697e-07	14306	ebi-a-GCST90016932	rs28691777	C	T	NA	|| id:ebi-a-GCST90016932	TRUE	reported	igd
323	18	74373125	-0.0643682	0.0138701	3.58286e-06	14306	ebi-a-GCST90016932	rs7226487	A	G	NA	|| id:ebi-a-GCST90016932	TRUE	reported	igd
324	21	38612024	-0.0738925	0.0150911	1.05271e-06	14306	ebi-a-GCST90016932	rs9979874	G	C	NA	|| id:ebi-a-GCST90016932	TRUE	reported	igd
325	1	176571431	-0.0603429	0.0126849	1.51604e-06	14306	ebi-a-GCST90016933	rs240104	T	C	NA	|| id:ebi-a-GCST90016933	TRUE	reported	igd
326	3	11654412	0.116408	0.0258545	9.02693e-06	14306	ebi-a-GCST90016933	rs2442778	A	G	NA	|| id:ebi-a-GCST90016933	TRUE	reported	igd
327	5	90471451	0.0498855	0.0112446	9.77372e-06	14306	ebi-a-GCST90016933	rs1397793	A	G	NA	|| id:ebi-a-GCST90016933	TRUE	reported	igd
328	5	459415	0.25584	0.0561995	4.65693e-06	14306	ebi-a-GCST90016933	rs80046645	C	G	NA	|| id:ebi-a-GCST90016933	TRUE	reported	igd
329	5	125460084	0.0774888	0.0171877	5.63093e-06	14306	ebi-a-GCST90016933	rs76779974	C	G	NA	|| id:ebi-a-GCST90016933	TRUE	reported	igd
330	7	105084680	-0.0565686	0.0126265	7.79938e-06	14306	ebi-a-GCST90016933	rs13307134	T	C	NA	|| id:ebi-a-GCST90016933	TRUE	reported	igd
331	7	24464799	-0.0486059	0.0108982	7.87281e-06	14306	ebi-a-GCST90016933	rs62448869	T	A	NA	|| id:ebi-a-GCST90016933	TRUE	reported	igd
332	9	136512906	0.0926543	0.0209468	8.26913e-06	14306	ebi-a-GCST90016933	rs3025411	A	G	NA	|| id:ebi-a-GCST90016933	TRUE	reported	igd
333	10	1922731	0.06075	0.0130939	4.82848e-06	14306	ebi-a-GCST90016933	rs11250875	T	C	NA	|| id:ebi-a-GCST90016933	TRUE	reported	igd
334	10	65799217	0.0778402	0.0155815	5.43313e-07	14306	ebi-a-GCST90016933	rs719099	A	G	NA	|| id:ebi-a-GCST90016933	TRUE	reported	igd
335	12	11494021	0.0586265	0.0129006	4.84117e-06	14306	ebi-a-GCST90016933	rs1816223	G	A	NA	|| id:ebi-a-GCST90016933	TRUE	reported	igd
336	14	39660509	0.103377	0.0229286	6.8962e-06	14306	ebi-a-GCST90016933	rs8010111	A	G	NA	|| id:ebi-a-GCST90016933	TRUE	reported	igd
337	15	86433579	-0.0510212	0.0114339	8.14442e-06	14306	ebi-a-GCST90016933	rs11073596	G	T	NA	|| id:ebi-a-GCST90016933	TRUE	reported	igd
338	17	37376685	0.0965017	0.0207666	3.88356e-06	14306	ebi-a-GCST90016933	rs34739816	G	T	NA	|| id:ebi-a-GCST90016933	TRUE	reported	igd
339	17	8121332	0.0773006	0.017553	8.0201e-06	14306	ebi-a-GCST90016933	rs11656361	A	C	NA	|| id:ebi-a-GCST90016933	TRUE	reported	igd
340	19	52895166	0.0789796	0.0177205	8.51236e-06	14306	ebi-a-GCST90016933	rs12974142	G	A	NA	|| id:ebi-a-GCST90016933	TRUE	reported	igd
341	20	62072077	-0.0714367	0.0154113	5.39126e-06	14306	ebi-a-GCST90016933	rs67561917	A	G	NA	|| id:ebi-a-GCST90016933	TRUE	reported	igd
342	1	85205632	-0.138357	0.0295185	3.41374e-06	14306	ebi-a-GCST90016934	rs9725395	A	G	NA	|| id:ebi-a-GCST90016934	TRUE	reported	igd
343	1	118723685	-0.0801923	0.0167061	1.692e-06	14306	ebi-a-GCST90016934	rs1582238	C	T	NA	|| id:ebi-a-GCST90016934	TRUE	reported	igd
344	3	72207794	0.0977203	0.0197033	9.42193e-07	14306	ebi-a-GCST90016934	rs4677103	A	G	NA	|| id:ebi-a-GCST90016934	TRUE	reported	igd
345	4	122202910	-0.134314	0.0292201	4.58121e-06	14306	ebi-a-GCST90016934	rs17051335	C	T	NA	|| id:ebi-a-GCST90016934	TRUE	reported	igd
346	4	147414743	-0.149751	0.0293415	2.75778e-07	14306	ebi-a-GCST90016934	rs72731813	C	T	NA	|| id:ebi-a-GCST90016934	TRUE	reported	igd
347	7	79734541	0.107106	0.0238173	5.56327e-06	14306	ebi-a-GCST90016934	rs28696126	T	A	NA	|| id:ebi-a-GCST90016934	TRUE	reported	igd
348	9	93331308	0.123954	0.0289814	9.48135e-06	14306	ebi-a-GCST90016934	rs540220	C	T	NA	|| id:ebi-a-GCST90016934	TRUE	reported	igd
349	9	8786663	0.110761	0.0232545	2.7503e-06	14306	ebi-a-GCST90016934	rs112893842	T	C	NA	|| id:ebi-a-GCST90016934	TRUE	reported	igd
350	10	66407366	-0.0708803	0.0156121	5.86017e-06	14306	ebi-a-GCST90016934	rs4344384	T	G	NA	|| id:ebi-a-GCST90016934	TRUE	reported	igd
351	18	59026148	0.070223	0.0156601	7.85905e-06	14306	ebi-a-GCST90016934	rs1908593	T	C	NA	|| id:ebi-a-GCST90016934	TRUE	reported	igd
352	21	41811003	0.177314	0.0361844	1.40608e-06	14306	ebi-a-GCST90016934	rs55658617	T	C	NA	|| id:ebi-a-GCST90016934	TRUE	reported	igd
353	22	24804081	0.139014	0.0299429	4.60829e-06	14306	ebi-a-GCST90016934	rs9608282	T	G	NA	|| id:ebi-a-GCST90016934	TRUE	reported	igd
354	1	203308383	-0.0732697	0.0150964	2.39651e-06	14306	ebi-a-GCST90016935	rs16851319	G	C	NA	|| id:ebi-a-GCST90016935	TRUE	reported	igd
355	1	203991605	-0.114231	0.0253568	1.5639e-06	14306	ebi-a-GCST90016935	rs2692012	G	A	NA	|| id:ebi-a-GCST90016935	TRUE	reported	igd
356	2	233929283	-0.0525838	0.0115757	6.78141e-06	14306	ebi-a-GCST90016935	rs3935584	C	T	NA	|| id:ebi-a-GCST90016935	TRUE	reported	igd
357	8	57865378	-0.0770089	0.017089	9.60882e-06	14306	ebi-a-GCST90016935	rs72647048	T	C	NA	|| id:ebi-a-GCST90016935	TRUE	reported	igd
358	9	81834426	-0.0729251	0.0154381	2.09677e-06	14306	ebi-a-GCST90016935	rs17791387	A	G	NA	|| id:ebi-a-GCST90016935	TRUE	reported	igd
359	9	15269705	0.211435	0.0456962	2.81877e-06	14306	ebi-a-GCST90016935	rs112381107	C	T	NA	|| id:ebi-a-GCST90016935	TRUE	reported	igd
360	10	11855599	0.0555931	0.0117493	2.49701e-06	14306	ebi-a-GCST90016935	rs11599763	C	T	NA	|| id:ebi-a-GCST90016935	TRUE	reported	igd
361	15	96159374	-0.0574455	0.0129468	7.34345e-06	14306	ebi-a-GCST90016935	rs7164160	A	T	NA	|| id:ebi-a-GCST90016935	TRUE	reported	igd
362	16	71541641	-0.0541732	0.0117819	4.48477e-06	14306	ebi-a-GCST90016935	rs9928243	C	A	NA	|| id:ebi-a-GCST90016935	TRUE	reported	igd
363	17	2856662	-0.0943381	0.020138	3.16046e-06	14306	ebi-a-GCST90016935	rs4506934	C	T	NA	|| id:ebi-a-GCST90016935	TRUE	reported	igd
364	20	33694801	0.0834742	0.0166111	2.69911e-07	14306	ebi-a-GCST90016935	rs6058181	C	T	NA	|| id:ebi-a-GCST90016935	TRUE	reported	igd
365	21	45064961	0.0571419	0.012423	3.82375e-06	14306	ebi-a-GCST90016935	rs2838334	G	A	NA	|| id:ebi-a-GCST90016935	TRUE	reported	igd
366	2	4015933	0.0990404	0.0215877	6.95312e-06	14306	ebi-a-GCST90016936	rs80319214	C	G	NA	|| id:ebi-a-GCST90016936	TRUE	reported	igd
367	2	42133542	0.0582927	0.0126195	4.51617e-06	14306	ebi-a-GCST90016936	rs2374342	C	A	NA	|| id:ebi-a-GCST90016936	TRUE	reported	igd
368	11	2563450	0.110561	0.0241719	3.65359e-06	14306	ebi-a-GCST90016936	rs111229068	A	T	NA	|| id:ebi-a-GCST90016936	TRUE	reported	igd
369	11	22379097	0.0822408	0.0186379	9.42692e-06	14306	ebi-a-GCST90016936	rs11026530	T	C	NA	|| id:ebi-a-GCST90016936	TRUE	reported	igd
370	13	110840418	0.0758597	0.0171286	9.31859e-06	14306	ebi-a-GCST90016936	rs79757635	C	A	NA	|| id:ebi-a-GCST90016936	TRUE	reported	igd
371	14	27718039	-0.0605392	0.0133696	8.53532e-06	14306	ebi-a-GCST90016936	rs61973590	C	G	NA	|| id:ebi-a-GCST90016936	TRUE	reported	igd
372	16	54327745	0.0899642	0.0202934	7.63115e-06	14306	ebi-a-GCST90016936	rs35673018	G	A	NA	|| id:ebi-a-GCST90016936	TRUE	reported	igd
373	17	13521040	0.115598	0.0257683	9.48965e-06	14306	ebi-a-GCST90016936	rs4792380	A	T	NA	|| id:ebi-a-GCST90016936	TRUE	reported	igd
374	18	55145547	0.084159	0.0189479	5.17095e-06	14306	ebi-a-GCST90016936	rs504442	T	G	NA	|| id:ebi-a-GCST90016936	TRUE	reported	igd
375	18	57672335	-0.0848521	0.0170415	1.19564e-06	14306	ebi-a-GCST90016936	rs78143293	A	G	NA	|| id:ebi-a-GCST90016936	TRUE	reported	igd
376	20	55340092	0.0606754	0.0130125	3.13163e-06	14306	ebi-a-GCST90016936	rs62210023	A	G	NA	|| id:ebi-a-GCST90016936	TRUE	reported	igd
377	1	97457427	-0.0497374	0.0111376	8.02897e-06	14306	ebi-a-GCST90016937	rs290833	T	G	NA	|| id:ebi-a-GCST90016937	TRUE	reported	igd
378	1	64139196	-0.0475363	0.0106939	9.52708e-06	14306	ebi-a-GCST90016937	rs1884466	C	T	NA	|| id:ebi-a-GCST90016937	TRUE	reported	igd
379	3	195793712	-0.0524152	0.0106784	8.95468e-07	14306	ebi-a-GCST90016937	rs2300774	A	G	NA	|| id:ebi-a-GCST90016937	TRUE	reported	igd
380	5	3002546	-0.0492438	0.010887	6.14582e-06	14306	ebi-a-GCST90016937	rs1074800	G	A	NA	|| id:ebi-a-GCST90016937	TRUE	reported	igd
381	8	38803551	0.0681159	0.0127883	1.12264e-07	14306	ebi-a-GCST90016937	rs62504403	C	T	NA	|| id:ebi-a-GCST90016937	TRUE	reported	igd
382	8	2954952	0.0839071	0.0199131	9.28453e-06	14306	ebi-a-GCST90016937	rs7826267	G	T	NA	|| id:ebi-a-GCST90016937	TRUE	reported	igd
383	10	133897233	-0.0552212	0.0116074	2.33115e-06	14306	ebi-a-GCST90016937	rs10781552	C	T	NA	|| id:ebi-a-GCST90016937	TRUE	reported	igd
384	13	40385457	0.10305	0.0224648	2.79126e-06	14306	ebi-a-GCST90016937	rs17530232	A	G	NA	|| id:ebi-a-GCST90016937	TRUE	reported	igd
385	14	80357610	0.0724145	0.0164471	5.40344e-06	14306	ebi-a-GCST90016937	rs56970041	T	G	NA	|| id:ebi-a-GCST90016937	TRUE	reported	igd
386	14	48997206	0.0608929	0.0133764	4.23107e-06	14306	ebi-a-GCST90016937	rs4078432	T	C	NA	|| id:ebi-a-GCST90016937	TRUE	reported	igd
387	14	56156504	0.0538798	0.0116888	4.08479e-06	14306	ebi-a-GCST90016937	rs8003149	C	T	NA	|| id:ebi-a-GCST90016937	TRUE	reported	igd
388	17	70327224	-0.0806041	0.0167641	1.8451e-06	14306	ebi-a-GCST90016937	rs35161940	T	C	NA	|| id:ebi-a-GCST90016937	TRUE	reported	igd
389	18	5830507	-0.0945759	0.0194091	9.12347e-07	14306	ebi-a-GCST90016937	rs7234058	T	C	NA	|| id:ebi-a-GCST90016937	TRUE	reported	igd
390	1	239995451	-0.117998	0.025516	4.79789e-06	14306	ebi-a-GCST90016938	rs488164	G	T	NA	|| id:ebi-a-GCST90016938	TRUE	reported	igd
391	4	119955787	0.128253	0.0274718	3.38556e-06	14306	ebi-a-GCST90016938	rs3733511	A	G	NA	|| id:ebi-a-GCST90016938	TRUE	reported	igd
392	7	148921732	-0.177599	0.0372795	2.70222e-06	14306	ebi-a-GCST90016938	rs11547158	A	G	NA	|| id:ebi-a-GCST90016938	TRUE	reported	igd
393	9	115821485	-0.162115	0.032151	5.78309e-07	14306	ebi-a-GCST90016938	rs10759623	C	T	NA	|| id:ebi-a-GCST90016938	TRUE	reported	igd
394	11	35334668	-0.116383	0.0252125	3.97109e-06	14306	ebi-a-GCST90016938	rs17379710	T	C	NA	|| id:ebi-a-GCST90016938	TRUE	reported	igd
395	11	95357209	-0.150538	0.0302319	6.63437e-07	14306	ebi-a-GCST90016938	rs2155352	A	G	NA	|| id:ebi-a-GCST90016938	TRUE	reported	igd
396	16	54115200	-0.117677	0.0251491	3.19374e-06	14306	ebi-a-GCST90016938	rs697771	A	G	NA	|| id:ebi-a-GCST90016938	TRUE	reported	igd
397	16	64956642	0.224835	0.0511672	8.4126e-06	14306	ebi-a-GCST90016938	rs78222136	G	C	NA	|| id:ebi-a-GCST90016938	TRUE	reported	igd
398	18	43345864	-0.112486	0.0251099	9.42671e-06	14306	ebi-a-GCST90016938	rs2156611	T	C	NA	|| id:ebi-a-GCST90016938	TRUE	reported	igd
399	20	55348292	-0.118619	0.0261969	7.07082e-06	14306	ebi-a-GCST90016938	rs6025153	C	G	NA	|| id:ebi-a-GCST90016938	TRUE	reported	igd
400	1	39212021	0.0651136	0.0144251	8.08295e-06	14306	ebi-a-GCST90016939	rs66753613	G	A	NA	|| id:ebi-a-GCST90016939	TRUE	reported	igd
401	1	186914023	-0.0663236	0.0141626	3.91643e-06	14306	ebi-a-GCST90016939	rs7514702	T	C	NA	|| id:ebi-a-GCST90016939	TRUE	reported	igd
402	1	65170838	0.0579979	0.0129602	9.65384e-06	14306	ebi-a-GCST90016939	rs1887048	G	A	NA	|| id:ebi-a-GCST90016939	TRUE	reported	igd
403	1	166557202	0.0596528	0.012717	3.72349e-06	14306	ebi-a-GCST90016939	rs482905	G	T	NA	|| id:ebi-a-GCST90016939	TRUE	reported	igd
404	3	88995218	-0.0805985	0.0171364	4.89283e-06	14306	ebi-a-GCST90016939	rs6797051	C	T	NA	|| id:ebi-a-GCST90016939	TRUE	reported	igd
405	3	32373530	-0.112091	0.0271305	8.38475e-06	14306	ebi-a-GCST90016939	rs4293737	A	G	NA	|| id:ebi-a-GCST90016939	TRUE	reported	igd
406	4	162211872	-0.0550907	0.0116474	2.41524e-06	14306	ebi-a-GCST90016939	rs12643275	A	T	NA	|| id:ebi-a-GCST90016939	TRUE	reported	igd
407	10	102366896	0.151619	0.0317112	1.80356e-06	14306	ebi-a-GCST90016939	rs118170811	A	G	NA	|| id:ebi-a-GCST90016939	TRUE	reported	igd
408	10	7906746	-0.0516394	0.0112313	4.76091e-06	14306	ebi-a-GCST90016939	rs7076829	T	A	NA	|| id:ebi-a-GCST90016939	TRUE	reported	igd
409	15	50802980	-0.0508511	0.011014	4.04027e-06	14306	ebi-a-GCST90016939	rs3098182	T	G	NA	|| id:ebi-a-GCST90016939	TRUE	reported	igd
410	15	94105415	-0.0851896	0.0192688	7.67414e-06	14306	ebi-a-GCST90016939	rs12904405	A	G	NA	|| id:ebi-a-GCST90016939	TRUE	reported	igd
411	17	70218627	0.0561559	0.0115587	1.23726e-06	14306	ebi-a-GCST90016939	rs6501525	A	G	NA	|| id:ebi-a-GCST90016939	TRUE	reported	igd
412	19	16174657	0.0503183	0.011165	6.99021e-06	14306	ebi-a-GCST90016939	rs10404377	A	C	NA	|| id:ebi-a-GCST90016939	TRUE	reported	igd
413	21	19685992	-0.0637366	0.013927	2.53805e-06	14306	ebi-a-GCST90016939	rs1999289	A	T	NA	|| id:ebi-a-GCST90016939	TRUE	reported	igd
414	1	214031969	-0.0484566	0.0107934	7.26742e-06	14306	ebi-a-GCST90016940	rs12760724	A	C	NA	|| id:ebi-a-GCST90016940	TRUE	reported	igd
415	1	117031337	-0.0515295	0.01067	1.42945e-06	14306	ebi-a-GCST90016940	rs12562372	G	T	NA	|| id:ebi-a-GCST90016940	TRUE	reported	igd
416	2	232469722	-0.0993483	0.0218395	8.37067e-06	14306	ebi-a-GCST90016940	rs13005175	G	A	NA	|| id:ebi-a-GCST90016940	TRUE	reported	igd
417	4	186906801	0.0493666	0.0107801	5.16952e-06	14306	ebi-a-GCST90016940	rs959845	T	C	NA	|| id:ebi-a-GCST90016940	TRUE	reported	igd
418	4	10245354	-0.0585831	0.0128742	3.69556e-06	14306	ebi-a-GCST90016940	rs2159863	A	G	NA	|| id:ebi-a-GCST90016940	TRUE	reported	igd
419	5	32348593	-0.160302	0.035832	8.41977e-06	14306	ebi-a-GCST90016940	rs2910921	C	T	NA	|| id:ebi-a-GCST90016940	TRUE	reported	igd
420	6	161957425	-0.049227	0.0104894	2.6898e-06	14306	ebi-a-GCST90016940	rs11755180	C	G	NA	|| id:ebi-a-GCST90016940	TRUE	reported	igd
421	6	46664437	-0.215114	0.0476778	6.53236e-06	14306	ebi-a-GCST90016940	rs146660815	T	C	NA	|| id:ebi-a-GCST90016940	TRUE	reported	igd
422	7	130436459	-0.0500924	0.0105069	1.81844e-06	14306	ebi-a-GCST90016940	rs11979110	T	C	NA	|| id:ebi-a-GCST90016940	TRUE	reported	igd
423	9	72179847	-0.0494463	0.0110503	4.26265e-06	14306	ebi-a-GCST90016940	rs11139361	C	T	NA	|| id:ebi-a-GCST90016940	TRUE	reported	igd
424	9	133791605	0.0776723	0.0164472	3.01426e-06	14306	ebi-a-GCST90016940	rs79086868	T	C	NA	|| id:ebi-a-GCST90016940	TRUE	reported	igd
425	9	100113683	-0.0607481	0.0125216	2.44997e-06	14306	ebi-a-GCST90016940	rs35524804	T	C	NA	|| id:ebi-a-GCST90016940	TRUE	reported	igd
426	10	103392503	-0.0503537	0.0112201	6.20326e-06	14306	ebi-a-GCST90016940	rs3127230	C	T	NA	|| id:ebi-a-GCST90016940	TRUE	reported	igd
427	13	38004672	-0.0718128	0.017462	9.57767e-06	14306	ebi-a-GCST90016940	rs11841382	G	T	NA	|| id:ebi-a-GCST90016940	TRUE	reported	igd
428	16	76559184	-0.125721	0.0245233	2.83596e-07	14306	ebi-a-GCST90016940	rs9929145	G	A	NA	|| id:ebi-a-GCST90016940	TRUE	reported	igd
429	17	80469064	0.0549584	0.0117086	2.41835e-06	14306	ebi-a-GCST90016940	rs112040820	A	G	NA	|| id:ebi-a-GCST90016940	TRUE	reported	igd
430	19	29408858	0.0503142	0.0112482	5.35895e-06	14306	ebi-a-GCST90016940	rs7359994	C	T	NA	|| id:ebi-a-GCST90016940	TRUE	reported	igd
431	19	13425799	0.0661701	0.014851	7.58351e-06	14306	ebi-a-GCST90016940	rs10402491	C	T	NA	|| id:ebi-a-GCST90016940	TRUE	reported	igd
432	20	36876868	0.0501415	0.0112157	7.28836e-06	14306	ebi-a-GCST90016940	rs1205443	A	G	NA	|| id:ebi-a-GCST90016940	TRUE	reported	igd
433	1	18501459	-0.193287	0.0379293	2.70128e-07	14306	ebi-a-GCST90016941	rs16861661	G	A	NA	|| id:ebi-a-GCST90016941	TRUE	reported	igd
434	1	179720669	0.191613	0.0425039	7.6952e-06	14306	ebi-a-GCST90016941	rs74599091	A	G	NA	|| id:ebi-a-GCST90016941	TRUE	reported	igd
435	2	135755629	0.0772453	0.0176921	9.6525e-06	14306	ebi-a-GCST90016941	rs1530559	G	A	NA	|| id:ebi-a-GCST90016941	TRUE	reported	igd
436	2	28903275	-0.0830224	0.0175267	2.59543e-06	14306	ebi-a-GCST90016941	rs11674854	C	T	NA	|| id:ebi-a-GCST90016941	TRUE	reported	igd
437	3	173151665	-0.219178	0.0473566	5.9595e-06	14306	ebi-a-GCST90016941	rs77478751	A	G	NA	|| id:ebi-a-GCST90016941	TRUE	reported	igd
438	4	109896462	0.177082	0.0392269	6.59189e-06	14306	ebi-a-GCST90016941	rs62314653	C	A	NA	|| id:ebi-a-GCST90016941	TRUE	reported	igd
439	6	67559323	-0.124042	0.0278946	9.44583e-06	14306	ebi-a-GCST90016941	rs9345899	A	G	NA	|| id:ebi-a-GCST90016941	TRUE	reported	igd
440	8	69010103	-0.0792344	0.0170604	3.60761e-06	14306	ebi-a-GCST90016941	rs768253	T	G	NA	|| id:ebi-a-GCST90016941	TRUE	reported	igd
441	13	23836941	-0.10381	0.0220135	3.89933e-06	14306	ebi-a-GCST90016941	rs1590596	C	G	NA	|| id:ebi-a-GCST90016941	TRUE	reported	igd
442	16	73890910	0.082529	0.0168225	8.69121e-07	14306	ebi-a-GCST90016941	rs328312	T	A	NA	|| id:ebi-a-GCST90016941	TRUE	reported	igd
443	19	6928017	0.0999419	0.0201687	5.77192e-07	14306	ebi-a-GCST90016941	rs921925	A	C	NA	|| id:ebi-a-GCST90016941	TRUE	reported	igd
444	20	54192992	-0.0825646	0.0170282	1.38159e-06	14306	ebi-a-GCST90016941	rs6092149	A	T	NA	|| id:ebi-a-GCST90016941	TRUE	reported	igd
445	2	125440268	0.121754	0.0235357	3.01432e-07	14306	ebi-a-GCST90016942	rs10202904	G	T	NA	|| id:ebi-a-GCST90016942	TRUE	reported	igd
446	3	2086167	0.164498	0.0364959	7.44338e-06	14306	ebi-a-GCST90016942	rs4257531	G	A	NA	|| id:ebi-a-GCST90016942	TRUE	reported	igd
447	3	15053083	-0.199566	0.0411825	1.63061e-06	14306	ebi-a-GCST90016942	rs6776814	T	C	NA	|| id:ebi-a-GCST90016942	TRUE	reported	igd
448	4	104418307	0.216999	0.0449076	1.87556e-06	14306	ebi-a-GCST90016942	rs894996	C	A	NA	|| id:ebi-a-GCST90016942	TRUE	reported	igd
449	5	178160975	0.178661	0.039298	6.17988e-06	14306	ebi-a-GCST90016942	rs56131665	G	A	NA	|| id:ebi-a-GCST90016942	TRUE	reported	igd
450	7	10773932	-0.15814	0.0351803	8.44578e-06	14306	ebi-a-GCST90016942	rs73068003	G	T	NA	|| id:ebi-a-GCST90016942	TRUE	reported	igd
451	11	89349287	0.111465	0.0250516	6.51869e-06	14306	ebi-a-GCST90016942	rs11018665	A	T	NA	|| id:ebi-a-GCST90016942	TRUE	reported	igd
452	12	43701132	-0.216781	0.0493496	6.07561e-06	14306	ebi-a-GCST90016942	rs12825290	C	G	NA	|| id:ebi-a-GCST90016942	TRUE	reported	igd
453	12	21338861	-0.227245	0.048763	5.92107e-06	14306	ebi-a-GCST90016942	rs75208022	C	T	NA	|| id:ebi-a-GCST90016942	TRUE	reported	igd
454	13	41956181	0.21534	0.0436695	1.40854e-06	14306	ebi-a-GCST90016942	rs73457410	A	G	NA	|| id:ebi-a-GCST90016942	TRUE	reported	igd
455	19	28827760	-0.153519	0.0344519	8.22527e-06	14306	ebi-a-GCST90016942	rs6508769	C	T	NA	|| id:ebi-a-GCST90016942	TRUE	reported	igd
456	19	46439321	0.111274	0.0247517	9.27897e-06	14306	ebi-a-GCST90016942	rs10424197	A	G	NA	|| id:ebi-a-GCST90016942	TRUE	reported	igd
457	2	16056779	0.109751	0.0238636	4.21143e-06	14306	ebi-a-GCST90016943	rs934049	G	A	NA	|| id:ebi-a-GCST90016943	TRUE	reported	igd
458	3	171947435	0.12561	0.0230053	4.87933e-08	14306	ebi-a-GCST90016943	rs4428215	G	A	NA	|| id:ebi-a-GCST90016943	TRUE	reported	igd
459	4	84254259	-0.16332	0.0360823	8.04841e-06	14306	ebi-a-GCST90016943	rs12509763	C	G	NA	|| id:ebi-a-GCST90016943	TRUE	reported	igd
460	4	67427392	-0.18756	0.0423688	6.64003e-06	14306	ebi-a-GCST90016943	rs80330081	A	C	NA	|| id:ebi-a-GCST90016943	TRUE	reported	igd
461	4	189935314	0.181604	0.0398742	6.25792e-06	14306	ebi-a-GCST90016943	rs36057338	G	T	NA	|| id:ebi-a-GCST90016943	TRUE	reported	igd
462	6	38550301	-0.140043	0.0281704	7.45178e-07	14306	ebi-a-GCST90016943	rs1569853	T	C	NA	|| id:ebi-a-GCST90016943	TRUE	reported	igd
463	7	1794263	0.181521	0.0400608	7.4583e-06	14306	ebi-a-GCST90016943	rs62435498	C	A	NA	|| id:ebi-a-GCST90016943	TRUE	reported	igd
464	9	87514407	-0.105642	0.0200648	1.49417e-07	14306	ebi-a-GCST90016943	rs736744	T	C	NA	|| id:ebi-a-GCST90016943	TRUE	reported	igd
465	9	19682558	0.196145	0.044523	5.53197e-06	14306	ebi-a-GCST90016943	rs12002250	A	C	NA	|| id:ebi-a-GCST90016943	TRUE	reported	igd
466	11	610277	-0.13607	0.0291797	4.50837e-06	14306	ebi-a-GCST90016943	rs11246212	C	T	NA	|| id:ebi-a-GCST90016943	TRUE	reported	igd
467	12	18793583	0.105525	0.0236769	7.19383e-06	14306	ebi-a-GCST90016943	rs561239	A	G	NA	|| id:ebi-a-GCST90016943	TRUE	reported	igd
468	13	23443627	-0.0921059	0.0201114	5.03733e-06	14306	ebi-a-GCST90016943	rs7993559	A	C	NA	|| id:ebi-a-GCST90016943	TRUE	reported	igd
469	15	93941937	0.204031	0.0445746	4.56321e-06	14306	ebi-a-GCST90016943	rs111966731	T	C	NA	|| id:ebi-a-GCST90016943	TRUE	reported	igd
470	16	5984558	-0.189444	0.0430248	8.09003e-06	14306	ebi-a-GCST90016943	rs17138946	G	T	NA	|| id:ebi-a-GCST90016943	TRUE	reported	igd
471	22	37421469	-0.118383	0.0241355	7.3872e-07	14306	ebi-a-GCST90016943	rs6000536	C	T	NA	|| id:ebi-a-GCST90016943	TRUE	reported	igd
472	3	97972214	-0.222573	0.0484634	8.71325e-06	14306	ebi-a-GCST90016944	rs73139353	A	C	NA	|| id:ebi-a-GCST90016944	TRUE	reported	igd
473	5	26531908	0.13988	0.0303029	3.3522e-06	14306	ebi-a-GCST90016944	rs72756943	G	A	NA	|| id:ebi-a-GCST90016944	TRUE	reported	igd
474	6	55448491	-0.0881865	0.0169965	2.476e-07	14306	ebi-a-GCST90016944	rs9382510	C	T	NA	|| id:ebi-a-GCST90016944	TRUE	reported	igd
475	6	129224488	0.102214	0.0197189	3.04902e-07	14306	ebi-a-GCST90016944	rs12191680	C	G	NA	|| id:ebi-a-GCST90016944	TRUE	reported	igd
476	7	116918060	-0.0781862	0.0175366	7.74819e-06	14306	ebi-a-GCST90016944	rs6972479	A	G	NA	|| id:ebi-a-GCST90016944	TRUE	reported	igd
477	9	6818307	-0.118018	0.0259206	7.2267e-06	14306	ebi-a-GCST90016944	rs62568866	T	A	NA	|| id:ebi-a-GCST90016944	TRUE	reported	igd
478	9	22718481	-0.119902	0.0258219	4.29151e-06	14306	ebi-a-GCST90016944	rs10965428	C	A	NA	|| id:ebi-a-GCST90016944	TRUE	reported	igd
479	9	105650242	-0.241159	0.0498372	2.04894e-06	14306	ebi-a-GCST90016944	rs78909003	T	C	NA	|| id:ebi-a-GCST90016944	TRUE	reported	igd
480	10	94306385	0.24289	0.0500406	1.82856e-06	14306	ebi-a-GCST90016944	rs76022354	C	T	NA	|| id:ebi-a-GCST90016944	TRUE	reported	igd
481	11	9951672	-0.0717634	0.0149229	1.43843e-06	14306	ebi-a-GCST90016944	rs10840326	C	G	NA	|| id:ebi-a-GCST90016944	TRUE	reported	igd
482	12	115491973	0.122729	0.0264958	4.01578e-06	14306	ebi-a-GCST90016944	rs35510	A	G	NA	|| id:ebi-a-GCST90016944	TRUE	reported	igd
483	15	73477482	-0.0670948	0.015239	9.18523e-06	14306	ebi-a-GCST90016944	rs12050685	A	G	NA	|| id:ebi-a-GCST90016944	TRUE	reported	igd
484	16	48742489	-0.113957	0.0256403	7.06627e-06	14306	ebi-a-GCST90016944	rs111582866	G	A	NA	|| id:ebi-a-GCST90016944	TRUE	reported	igd
485	16	84977389	0.0710386	0.0158024	8.22602e-06	14306	ebi-a-GCST90016944	rs9938097	C	T	NA	|| id:ebi-a-GCST90016944	TRUE	reported	igd
486	17	32862601	0.187381	0.0429572	7.31526e-06	14306	ebi-a-GCST90016944	rs16970009	A	G	NA	|| id:ebi-a-GCST90016944	TRUE	reported	igd
487	17	64535013	-0.176406	0.041017	9.0826e-06	14306	ebi-a-GCST90016944	rs9895850	T	C	NA	|| id:ebi-a-GCST90016944	TRUE	reported	igd
488	20	57274077	0.0684647	0.014674	3.44057e-06	14306	ebi-a-GCST90016944	rs6092684	A	T	NA	|| id:ebi-a-GCST90016944	TRUE	reported	igd
489	20	5412480	-0.0986502	0.0216316	9.46303e-06	14306	ebi-a-GCST90016944	rs731534	C	G	NA	|| id:ebi-a-GCST90016944	TRUE	reported	igd
490	22	26891808	0.0685479	0.0149032	4.71846e-06	14306	ebi-a-GCST90016944	rs4822728	T	C	NA	|| id:ebi-a-GCST90016944	TRUE	reported	igd
491	1	27418225	0.064399	0.0141246	5.82237e-06	14306	ebi-a-GCST90016945	rs12144792	C	T	NA	|| id:ebi-a-GCST90016945	TRUE	reported	igd
492	2	188895743	0.0684213	0.0141137	1.46157e-06	14306	ebi-a-GCST90016945	rs12992764	T	G	NA	|| id:ebi-a-GCST90016945	TRUE	reported	igd
493	3	182984048	-0.0739885	0.0150931	1.01109e-06	14306	ebi-a-GCST90016945	rs12634826	T	G	NA	|| id:ebi-a-GCST90016945	TRUE	reported	igd
494	5	89252884	-0.147941	0.0317498	3.40847e-06	14306	ebi-a-GCST90016945	rs75430375	C	T	NA	|| id:ebi-a-GCST90016945	TRUE	reported	igd
495	8	3580757	-0.0910387	0.0185869	1.74193e-06	14306	ebi-a-GCST90016945	rs4990837	G	A	NA	|| id:ebi-a-GCST90016945	TRUE	reported	igd
496	8	28614217	0.0812655	0.0164355	4.94778e-07	14306	ebi-a-GCST90016945	rs35703006	G	T	NA	|| id:ebi-a-GCST90016945	TRUE	reported	igd
497	9	9423378	-0.257982	0.0549569	3.15297e-06	14306	ebi-a-GCST90016945	rs117452796	A	G	NA	|| id:ebi-a-GCST90016945	TRUE	reported	igd
498	10	129175962	0.135774	0.0289757	2.31308e-06	14306	ebi-a-GCST90016945	rs150600492	A	C	NA	|| id:ebi-a-GCST90016945	TRUE	reported	igd
499	13	113561082	-0.0821779	0.0173541	2.02209e-06	14306	ebi-a-GCST90016945	rs75898026	A	G	NA	|| id:ebi-a-GCST90016945	TRUE	reported	igd
500	2	67852836	-0.0509823	0.0111975	5.07762e-06	14306	ebi-a-GCST90016946	rs6721459	G	A	NA	|| id:ebi-a-GCST90016946	TRUE	reported	igd
501	3	151781175	-0.0525658	0.0112476	3.16548e-06	14306	ebi-a-GCST90016946	rs1520207	T	C	NA	|| id:ebi-a-GCST90016946	TRUE	reported	igd
502	4	14324623	-0.0566637	0.012276	4.03395e-06	14306	ebi-a-GCST90016946	rs10805326	A	G	NA	|| id:ebi-a-GCST90016946	TRUE	reported	igd
503	4	171180190	0.0642075	0.0126913	4.21124e-07	14306	ebi-a-GCST90016946	rs4692811	C	T	NA	|| id:ebi-a-GCST90016946	TRUE	reported	igd
504	7	46710977	0.182411	0.0372126	1.02795e-06	14306	ebi-a-GCST90016946	rs117020988	C	T	NA	|| id:ebi-a-GCST90016946	TRUE	reported	igd
505	7	44312824	0.124203	0.0266923	3.24056e-06	14306	ebi-a-GCST90016946	rs76982728	T	C	NA	|| id:ebi-a-GCST90016946	TRUE	reported	igd
506	8	26726641	-0.0558506	0.011224	6.3333e-07	14306	ebi-a-GCST90016946	rs2644627	C	G	NA	|| id:ebi-a-GCST90016946	TRUE	reported	igd
507	9	16786784	-0.252	0.0511627	7.26256e-07	14306	ebi-a-GCST90016946	rs12377846	C	A	NA	|| id:ebi-a-GCST90016946	TRUE	reported	igd
508	10	17019559	0.0919658	0.0161331	9.80122e-09	14306	ebi-a-GCST90016946	rs61841503	G	A	NA	|| id:ebi-a-GCST90016946	TRUE	reported	igd
509	10	14650535	0.106725	0.0245638	8.13711e-06	14306	ebi-a-GCST90016946	rs77540684	T	G	NA	|| id:ebi-a-GCST90016946	TRUE	reported	igd
510	13	77351196	-0.0693637	0.0142907	1.70589e-06	14306	ebi-a-GCST90016946	rs9573937	A	G	NA	|| id:ebi-a-GCST90016946	TRUE	reported	igd
511	16	89246670	-0.0573764	0.0127192	7.69024e-06	14306	ebi-a-GCST90016946	rs59865771	C	T	NA	|| id:ebi-a-GCST90016946	TRUE	reported	igd
512	17	38216487	0.072584	0.0162321	7.89805e-06	14306	ebi-a-GCST90016946	rs1467258	G	A	NA	|| id:ebi-a-GCST90016946	TRUE	reported	igd
513	18	65324280	0.126264	0.0268383	2.48737e-06	14306	ebi-a-GCST90016946	rs75819860	T	A	NA	|| id:ebi-a-GCST90016946	TRUE	reported	igd
514	19	17414138	0.0571818	0.0125947	5.76713e-06	14306	ebi-a-GCST90016946	rs12986312	T	G	NA	|| id:ebi-a-GCST90016946	TRUE	reported	igd
515	22	37976422	-0.0537078	0.011443	2.70085e-06	14306	ebi-a-GCST90016946	rs59987323	C	T	NA	|| id:ebi-a-GCST90016946	TRUE	reported	igd
516	1	240929774	0.0915257	0.0207306	8.37394e-06	14306	ebi-a-GCST90016947	rs35961441	A	C	NA	|| id:ebi-a-GCST90016947	TRUE	reported	igd
517	3	62035586	-0.059133	0.0122235	1.79349e-06	14306	ebi-a-GCST90016947	rs17065783	A	G	NA	|| id:ebi-a-GCST90016947	TRUE	reported	igd
518	3	189854046	-0.0581896	0.0121147	2.19498e-06	14306	ebi-a-GCST90016947	rs3111851	G	C	NA	|| id:ebi-a-GCST90016947	TRUE	reported	igd
519	4	149825977	-0.0527939	0.0117499	9.59798e-06	14306	ebi-a-GCST90016947	rs864093	A	C	NA	|| id:ebi-a-GCST90016947	TRUE	reported	igd
520	7	69251692	0.0718149	0.0150724	2.44478e-06	14306	ebi-a-GCST90016947	rs6953849	A	G	NA	|| id:ebi-a-GCST90016947	TRUE	reported	igd
521	9	138076081	0.055316	0.012085	4.31062e-06	14306	ebi-a-GCST90016947	rs10858364	G	T	NA	|| id:ebi-a-GCST90016947	TRUE	reported	igd
522	9	2233969	-0.0737324	0.014259	1.32425e-07	14306	ebi-a-GCST90016947	rs10119172	C	G	NA	|| id:ebi-a-GCST90016947	TRUE	reported	igd
523	10	71571863	0.052368	0.0118814	8.70362e-06	14306	ebi-a-GCST90016947	rs10762312	A	G	NA	|| id:ebi-a-GCST90016947	TRUE	reported	igd
524	13	23531802	-0.103842	0.0237355	8.04896e-06	14306	ebi-a-GCST90016947	rs7330827	T	C	NA	|| id:ebi-a-GCST90016947	TRUE	reported	igd
525	14	63386516	-0.0485289	0.0109284	8.9454e-06	14306	ebi-a-GCST90016947	rs1980561	A	G	NA	|| id:ebi-a-GCST90016947	TRUE	reported	igd
526	17	63750903	-0.0473576	0.010602	7.90988e-06	14306	ebi-a-GCST90016947	rs35233670	T	C	NA	|| id:ebi-a-GCST90016947	TRUE	reported	igd
527	1	111161677	0.083936	0.0167936	5.4968e-07	14306	ebi-a-GCST90016948	rs3860225	A	G	NA	|| id:ebi-a-GCST90016948	TRUE	reported	igd
528	1	210681370	-0.0751986	0.0147265	5.5423e-07	14306	ebi-a-GCST90016948	rs12118202	T	C	NA	|| id:ebi-a-GCST90016948	TRUE	reported	igd
529	1	99470269	0.0589878	0.0132268	8.9747e-06	14306	ebi-a-GCST90016948	rs12057990	C	T	NA	|| id:ebi-a-GCST90016948	TRUE	reported	igd
530	2	118910912	-0.0604992	0.0118027	3.02315e-07	14306	ebi-a-GCST90016948	rs4493272	T	C	NA	|| id:ebi-a-GCST90016948	TRUE	reported	igd
531	3	4864877	-0.0679529	0.0145407	2.77192e-06	14306	ebi-a-GCST90016948	rs4685827	T	C	NA	|| id:ebi-a-GCST90016948	TRUE	reported	igd
532	3	32408916	0.0554249	0.0123265	8.43587e-06	14306	ebi-a-GCST90016948	rs2278540	G	A	NA	|| id:ebi-a-GCST90016948	TRUE	reported	igd
533	3	170126707	0.084515	0.0179163	2.08027e-06	14306	ebi-a-GCST90016948	rs148376875	T	G	NA	|| id:ebi-a-GCST90016948	TRUE	reported	igd
534	3	71801830	-0.0539768	0.0119687	7.39486e-06	14306	ebi-a-GCST90016948	rs13069367	A	C	NA	|| id:ebi-a-GCST90016948	TRUE	reported	igd
535	5	180283881	-0.0805894	0.0178291	7.40321e-06	14306	ebi-a-GCST90016948	rs34660375	A	G	NA	|| id:ebi-a-GCST90016948	TRUE	reported	igd
536	8	23714609	-0.0564199	0.0124655	8.60578e-06	14306	ebi-a-GCST90016948	rs3758087	C	T	NA	|| id:ebi-a-GCST90016948	TRUE	reported	igd
537	11	119712522	-0.1567	0.0347882	5.60144e-06	14306	ebi-a-GCST90016948	rs34071565	T	A	NA	|| id:ebi-a-GCST90016948	TRUE	reported	igd
538	12	21404832	-0.0601448	0.0135454	7.59451e-06	14306	ebi-a-GCST90016948	rs7975087	C	A	NA	|| id:ebi-a-GCST90016948	TRUE	reported	igd
539	13	105075823	0.0592681	0.0127329	2.58988e-06	14306	ebi-a-GCST90016948	rs9586501	G	A	NA	|| id:ebi-a-GCST90016948	TRUE	reported	igd
540	14	78643095	0.0701212	0.0158326	8.60815e-06	14306	ebi-a-GCST90016948	rs10131942	C	G	NA	|| id:ebi-a-GCST90016948	TRUE	reported	igd
541	14	33706908	0.229046	0.0483124	9.29929e-07	14306	ebi-a-GCST90016948	rs912860	A	G	NA	|| id:ebi-a-GCST90016948	TRUE	reported	igd
542	18	63018983	-0.0914807	0.0173611	1.06324e-07	14306	ebi-a-GCST90016948	rs9958960	G	A	NA	|| id:ebi-a-GCST90016948	TRUE	reported	igd
543	19	17460999	0.0740876	0.0161926	5.56583e-06	14306	ebi-a-GCST90016948	rs7252711	G	A	NA	|| id:ebi-a-GCST90016948	TRUE	reported	igd
544	20	9771109	-0.0569105	0.0117486	1.30377e-06	14306	ebi-a-GCST90016948	rs2206482	T	G	NA	|| id:ebi-a-GCST90016948	TRUE	reported	igd
545	1	78619512	0.111984	0.0251088	9.94672e-06	14306	ebi-a-GCST90016949	rs6679026	T	C	NA	|| id:ebi-a-GCST90016949	TRUE	reported	igd
546	1	92206218	0.0816858	0.0180791	7.3492e-06	14306	ebi-a-GCST90016949	rs72714493	A	G	NA	|| id:ebi-a-GCST90016949	TRUE	reported	igd
547	2	169033340	0.136049	0.0285767	1.48988e-06	14306	ebi-a-GCST90016949	rs76784716	A	G	NA	|| id:ebi-a-GCST90016949	TRUE	reported	igd
548	2	225633812	0.0971389	0.0200064	1.71479e-06	14306	ebi-a-GCST90016949	rs3754624	C	T	NA	|| id:ebi-a-GCST90016949	TRUE	reported	igd
549	3	13726736	-0.0842444	0.0163583	2.53122e-07	14306	ebi-a-GCST90016949	rs9813022	A	G	NA	|| id:ebi-a-GCST90016949	TRUE	reported	igd
550	3	84471266	-0.0911851	0.0196395	2.86682e-06	14306	ebi-a-GCST90016949	rs55876211	C	T	NA	|| id:ebi-a-GCST90016949	TRUE	reported	igd
551	4	134192918	-0.0911896	0.0204907	6.67298e-06	14306	ebi-a-GCST90016949	rs74354280	C	T	NA	|| id:ebi-a-GCST90016949	TRUE	reported	igd
552	5	27945645	0.0999312	0.0218634	4.70392e-06	14306	ebi-a-GCST90016949	rs1549633	A	C	NA	|| id:ebi-a-GCST90016949	TRUE	reported	igd
553	5	119372737	-0.11354	0.0250863	5.84454e-06	14306	ebi-a-GCST90016949	rs1035406	G	A	NA	|| id:ebi-a-GCST90016949	TRUE	reported	igd
554	6	89268715	-0.0999238	0.0227326	9.63696e-06	14306	ebi-a-GCST90016949	rs1923415	A	G	NA	|| id:ebi-a-GCST90016949	TRUE	reported	igd
555	8	131958403	0.117366	0.0261324	5.34749e-06	14306	ebi-a-GCST90016949	rs7001029	C	T	NA	|| id:ebi-a-GCST90016949	TRUE	reported	igd
556	10	113419797	0.0743184	0.0158724	2.67147e-06	14306	ebi-a-GCST90016949	rs11591293	G	T	NA	|| id:ebi-a-GCST90016949	TRUE	reported	igd
557	10	2670553	0.107529	0.0235725	3.12018e-06	14306	ebi-a-GCST90016949	rs4278423	T	C	NA	|| id:ebi-a-GCST90016949	TRUE	reported	igd
558	12	73139398	0.164808	0.0360647	7.22587e-06	14306	ebi-a-GCST90016949	rs61933850	G	A	NA	|| id:ebi-a-GCST90016949	TRUE	reported	igd
559	16	88554243	-0.0701719	0.0158061	9.17339e-06	14306	ebi-a-GCST90016949	rs13336560	C	T	NA	|| id:ebi-a-GCST90016949	TRUE	reported	igd
560	19	28641647	0.0730952	0.0163491	7.62588e-06	14306	ebi-a-GCST90016949	rs12977163	G	C	NA	|| id:ebi-a-GCST90016949	TRUE	reported	igd
561	22	27173098	0.0734321	0.0160521	7.00519e-06	14306	ebi-a-GCST90016949	rs4822789	G	C	NA	|| id:ebi-a-GCST90016949	TRUE	reported	igd
562	1	19790706	-0.0549688	0.0110534	6.57552e-07	14306	ebi-a-GCST90016950	rs67705352	T	G	NA	|| id:ebi-a-GCST90016950	TRUE	reported	igd
563	2	174257127	0.0696747	0.0157103	9.31515e-06	14306	ebi-a-GCST90016950	rs6744030	C	T	NA	|| id:ebi-a-GCST90016950	TRUE	reported	igd
564	4	187842232	0.0570355	0.011887	1.447e-06	14306	ebi-a-GCST90016950	rs6837275	A	G	NA	|| id:ebi-a-GCST90016950	TRUE	reported	igd
565	6	100244667	-0.0636841	0.0143416	8.79063e-06	14306	ebi-a-GCST90016950	rs9389714	C	T	NA	|| id:ebi-a-GCST90016950	TRUE	reported	igd
566	7	135778919	0.0635814	0.0137451	3.63471e-06	14306	ebi-a-GCST90016950	rs67281112	G	C	NA	|| id:ebi-a-GCST90016950	TRUE	reported	igd
567	8	99188924	0.0549203	0.0121904	6.08611e-06	14306	ebi-a-GCST90016950	rs2447496	A	G	NA	|| id:ebi-a-GCST90016950	TRUE	reported	igd
568	8	144441740	-0.0850181	0.0191539	7.09823e-06	14306	ebi-a-GCST90016950	rs35909684	A	C	NA	|| id:ebi-a-GCST90016950	TRUE	reported	igd
569	9	14158854	0.0504257	0.0107399	2.76427e-06	14306	ebi-a-GCST90016950	rs62532512	A	C	NA	|| id:ebi-a-GCST90016950	TRUE	reported	igd
570	9	86052655	-0.0883756	0.0197506	6.50759e-06	14306	ebi-a-GCST90016950	rs10217435	C	T	NA	|| id:ebi-a-GCST90016950	TRUE	reported	igd
571	11	95304834	-0.105589	0.0206213	5.64378e-07	14306	ebi-a-GCST90016950	rs1939881	G	A	NA	|| id:ebi-a-GCST90016950	TRUE	reported	igd
572	11	17589129	-0.0534763	0.0122666	7.50412e-06	14306	ebi-a-GCST90016950	rs10832801	A	C	NA	|| id:ebi-a-GCST90016950	TRUE	reported	igd
573	13	22867356	-0.141478	0.0315848	3.99448e-06	14306	ebi-a-GCST90016950	rs9578457	G	A	NA	|| id:ebi-a-GCST90016950	TRUE	reported	igd
574	13	38044689	0.0821173	0.0159596	1.91801e-07	14306	ebi-a-GCST90016950	rs9603208	G	T	NA	|| id:ebi-a-GCST90016950	TRUE	reported	igd
575	14	21548634	-0.156209	0.0336482	2.84695e-06	14306	ebi-a-GCST90016950	rs77885767	C	T	NA	|| id:ebi-a-GCST90016950	TRUE	reported	igd
576	14	90270821	0.137747	0.0295688	3.61377e-06	14306	ebi-a-GCST90016950	rs74474130	T	G	NA	|| id:ebi-a-GCST90016950	TRUE	reported	igd
577	15	71658642	-0.0526393	0.0108555	1.34831e-06	14306	ebi-a-GCST90016950	rs4264350	T	C	NA	|| id:ebi-a-GCST90016950	TRUE	reported	igd
578	16	85396629	-0.0481514	0.0110006	7.06415e-06	14306	ebi-a-GCST90016950	rs4783173	G	C	NA	|| id:ebi-a-GCST90016950	TRUE	reported	igd
579	18	10338470	-0.0618674	0.0134882	5.80711e-06	14306	ebi-a-GCST90016950	rs7242694	C	T	NA	|| id:ebi-a-GCST90016950	TRUE	reported	igd
580	18	4069710	0.0570915	0.0125048	6.12238e-06	14306	ebi-a-GCST90016950	rs59663348	G	A	NA	|| id:ebi-a-GCST90016950	TRUE	reported	igd
581	21	32496710	0.0711137	0.0156966	4.31102e-06	14306	ebi-a-GCST90016950	rs2833282	G	A	NA	|| id:ebi-a-GCST90016950	TRUE	reported	igd
582	21	28515912	-0.0656005	0.0144903	7.19515e-06	14306	ebi-a-GCST90016950	rs36021379	A	G	NA	|| id:ebi-a-GCST90016950	TRUE	reported	igd
583	1	24473669	0.0901053	0.0203104	9.60484e-06	14306	ebi-a-GCST90016951	rs76724913	T	G	NA	|| id:ebi-a-GCST90016951	TRUE	reported	igd
584	1	147744468	-0.0927607	0.0210123	8.6902e-06	14306	ebi-a-GCST90016951	rs3009418	A	C	NA	|| id:ebi-a-GCST90016951	TRUE	reported	igd
585	1	107661606	0.108708	0.0238006	4.22435e-06	14306	ebi-a-GCST90016951	rs1612733	T	C	NA	|| id:ebi-a-GCST90016951	TRUE	reported	igd
586	1	61425267	0.0848534	0.0172114	7.29625e-07	14306	ebi-a-GCST90016951	rs17376049	T	C	NA	|| id:ebi-a-GCST90016951	TRUE	reported	igd
587	2	218216801	-0.169146	0.0355009	1.14464e-06	14306	ebi-a-GCST90016951	rs2113833	C	T	NA	|| id:ebi-a-GCST90016951	TRUE	reported	igd
588	2	29829167	0.053336	0.0120209	8.52158e-06	14306	ebi-a-GCST90016951	rs10166469	C	T	NA	|| id:ebi-a-GCST90016951	TRUE	reported	igd
589	8	4555684	0.0490539	0.0109865	8.60855e-06	14306	ebi-a-GCST90016951	rs1158100	G	A	NA	|| id:ebi-a-GCST90016951	TRUE	reported	igd
590	8	69732887	-0.0534595	0.011677	5.35229e-06	14306	ebi-a-GCST90016951	rs10093275	T	C	NA	|| id:ebi-a-GCST90016951	TRUE	reported	igd
591	9	2801371	-0.199327	0.0410444	1.66414e-06	14306	ebi-a-GCST90016951	rs56199908	T	C	NA	|| id:ebi-a-GCST90016951	TRUE	reported	igd
592	11	116485496	0.0706431	0.016046	9.29351e-06	14306	ebi-a-GCST90016951	rs499272	G	C	NA	|| id:ebi-a-GCST90016951	TRUE	reported	igd
593	12	47384118	0.13822	0.0266152	1.44338e-07	14306	ebi-a-GCST90016951	rs55793120	T	C	NA	|| id:ebi-a-GCST90016951	TRUE	reported	igd
594	20	58278102	-0.0480152	0.0106011	6.04463e-06	14306	ebi-a-GCST90016951	rs2426816	T	A	NA	|| id:ebi-a-GCST90016951	TRUE	reported	igd
595	1	240441766	-0.0993013	0.0224788	7.93341e-06	14306	ebi-a-GCST90016952	rs77968078	G	A	NA	|| id:ebi-a-GCST90016952	TRUE	reported	igd
596	3	94153993	0.150606	0.0334079	3.08937e-06	14306	ebi-a-GCST90016952	rs76717940	T	A	NA	|| id:ebi-a-GCST90016952	TRUE	reported	igd
597	3	132058723	-0.0619209	0.0135744	6.93793e-06	14306	ebi-a-GCST90016952	rs6806351	T	C	NA	|| id:ebi-a-GCST90016952	TRUE	reported	igd
598	4	53657577	-0.0934027	0.0190343	3.72495e-06	14306	ebi-a-GCST90016952	rs10028567	C	T	NA	|| id:ebi-a-GCST90016952	TRUE	reported	igd
599	4	37452858	-0.088021	0.019876	7.88352e-06	14306	ebi-a-GCST90016952	rs57646748	G	A	NA	|| id:ebi-a-GCST90016952	TRUE	reported	igd
600	5	169689604	0.0826855	0.0172536	1.32559e-06	14306	ebi-a-GCST90016952	rs395407	C	G	NA	|| id:ebi-a-GCST90016952	TRUE	reported	igd
601	7	46778653	-0.0642449	0.0142702	7.41515e-06	14306	ebi-a-GCST90016952	rs957755	T	G	NA	|| id:ebi-a-GCST90016952	TRUE	reported	igd
602	8	10143164	0.0639298	0.0126525	3.72237e-07	14306	ebi-a-GCST90016952	rs2952251	G	A	NA	|| id:ebi-a-GCST90016952	TRUE	reported	igd
603	10	28588269	0.0959639	0.021545	6.32732e-06	14306	ebi-a-GCST90016952	rs7916711	A	G	NA	|| id:ebi-a-GCST90016952	TRUE	reported	igd
604	12	120729505	0.107008	0.0236973	5.33814e-06	14306	ebi-a-GCST90016952	rs16950051	A	G	NA	|| id:ebi-a-GCST90016952	TRUE	reported	igd
605	12	100584014	-0.130554	0.0225943	1.40136e-08	14306	ebi-a-GCST90016952	rs11110281	T	C	NA	|| id:ebi-a-GCST90016952	TRUE	reported	igd
606	14	97526750	-0.0842751	0.0184509	4.25667e-06	14306	ebi-a-GCST90016952	rs2370083	G	T	NA	|| id:ebi-a-GCST90016952	TRUE	reported	igd
607	15	41663393	0.0927983	0.0192021	1.82163e-06	14306	ebi-a-GCST90016952	rs72739637	A	G	NA	|| id:ebi-a-GCST90016952	TRUE	reported	igd
608	16	73391982	-0.0801931	0.0178576	8.70583e-06	14306	ebi-a-GCST90016952	rs6563952	C	G	NA	|| id:ebi-a-GCST90016952	TRUE	reported	igd
609	16	991253	0.0609349	0.0129703	2.63846e-06	14306	ebi-a-GCST90016952	rs35344081	G	A	NA	|| id:ebi-a-GCST90016952	TRUE	reported	igd
610	17	80576624	-0.0693015	0.0154096	4.91802e-06	14306	ebi-a-GCST90016952	rs9903102	C	A	NA	|| id:ebi-a-GCST90016952	TRUE	reported	igd
611	17	61298020	-0.0544035	0.0111271	8.91887e-07	14306	ebi-a-GCST90016952	rs4968759	A	G	NA	|| id:ebi-a-GCST90016952	TRUE	reported	igd
612	1	50088819	-0.0621452	0.0119266	1.28493e-07	14306	ebi-a-GCST90016956	rs12741784	C	T	NA	|| id:ebi-a-GCST90016956	TRUE	reported	igd
613	1	244391618	-0.0534397	0.0118254	8.67981e-06	14306	ebi-a-GCST90016956	rs6692542	G	A	NA	|| id:ebi-a-GCST90016956	TRUE	reported	igd
614	4	46366067	0.0514024	0.0112125	4.50671e-06	14306	ebi-a-GCST90016956	rs1442060	A	G	NA	|| id:ebi-a-GCST90016956	TRUE	reported	igd
615	4	23317124	0.0526752	0.0114886	4.63554e-06	14306	ebi-a-GCST90016956	rs2175069	G	A	NA	|| id:ebi-a-GCST90016956	TRUE	reported	igd
616	5	132646303	0.208096	0.0453999	4.52856e-06	14306	ebi-a-GCST90016956	rs12186441	G	A	NA	|| id:ebi-a-GCST90016956	TRUE	reported	igd
617	5	38348199	-0.083617	0.0187159	7.88515e-06	14306	ebi-a-GCST90016956	rs2561116	T	G	NA	|| id:ebi-a-GCST90016956	TRUE	reported	igd
618	6	75534152	-0.0638696	0.0141765	5.47621e-06	14306	ebi-a-GCST90016956	rs6909981	C	T	NA	|| id:ebi-a-GCST90016956	TRUE	reported	igd
619	6	139188534	0.202367	0.0464388	6.74544e-06	14306	ebi-a-GCST90016956	rs61264131	A	C	NA	|| id:ebi-a-GCST90016956	TRUE	reported	igd
620	6	92380922	-0.0509102	0.0113253	8.48887e-06	14306	ebi-a-GCST90016956	rs9345168	A	C	NA	|| id:ebi-a-GCST90016956	TRUE	reported	igd
621	7	21637810	0.055301	0.0117654	2.57365e-06	14306	ebi-a-GCST90016956	rs12668619	A	G	NA	|| id:ebi-a-GCST90016956	TRUE	reported	igd
622	8	138319508	-0.050942	0.0114921	7.45006e-06	14306	ebi-a-GCST90016956	rs4263802	A	G	NA	|| id:ebi-a-GCST90016956	TRUE	reported	igd
623	8	41231597	0.0520689	0.0115656	7.34903e-06	14306	ebi-a-GCST90016956	rs1447205	C	G	NA	|| id:ebi-a-GCST90016956	TRUE	reported	igd
624	13	101617913	-0.0703773	0.0156855	7.19234e-06	14306	ebi-a-GCST90016956	rs75768969	C	G	NA	|| id:ebi-a-GCST90016956	TRUE	reported	igd
625	13	61597625	-0.253809	0.0539169	6.19028e-06	14306	ebi-a-GCST90016956	rs114889439	A	G	NA	|| id:ebi-a-GCST90016956	TRUE	reported	igd
626	13	38326692	0.100666	0.0207016	1.57688e-06	14306	ebi-a-GCST90016956	rs79535861	A	C	NA	|| id:ebi-a-GCST90016956	TRUE	reported	igd
627	13	78785141	-0.0904972	0.0200428	5.26926e-06	14306	ebi-a-GCST90016956	rs2585520	G	T	NA	|| id:ebi-a-GCST90016956	TRUE	reported	igd
628	14	102897930	-0.0867108	0.0180573	1.72926e-06	14306	ebi-a-GCST90016956	rs111810795	C	T	NA	|| id:ebi-a-GCST90016956	TRUE	reported	igd
629	15	78546996	0.0554965	0.0119467	3.73474e-06	14306	ebi-a-GCST90016956	rs4461038	G	A	NA	|| id:ebi-a-GCST90016956	TRUE	reported	igd
630	18	462180	0.0587799	0.0128297	4.49345e-06	14306	ebi-a-GCST90016956	rs4797169	T	C	NA	|| id:ebi-a-GCST90016956	TRUE	reported	igd
631	18	30208691	0.0818934	0.018245	9.25273e-06	14306	ebi-a-GCST90016956	rs1693340	T	C	NA	|| id:ebi-a-GCST90016956	TRUE	reported	igd
632	21	35576123	0.0503337	0.0113763	9.2538e-06	14306	ebi-a-GCST90016956	rs11700976	C	A	NA	|| id:ebi-a-GCST90016956	TRUE	reported	igd
633	1	105422565	-0.0655301	0.014223	4.13847e-06	14306	ebi-a-GCST90016957	rs11184341	C	G	NA	|| id:ebi-a-GCST90016957	TRUE	reported	igd
634	1	41074472	-0.0758811	0.0167762	6.63025e-06	14306	ebi-a-GCST90016957	rs61779207	G	A	NA	|| id:ebi-a-GCST90016957	TRUE	reported	igd
635	4	95027272	0.0749798	0.0150177	6.73085e-07	14306	ebi-a-GCST90016957	rs11729256	T	C	NA	|| id:ebi-a-GCST90016957	TRUE	reported	igd
636	4	100544188	0.112124	0.0236422	1.64611e-06	14306	ebi-a-GCST90016957	rs74542928	T	C	NA	|| id:ebi-a-GCST90016957	TRUE	reported	igd
637	6	56341481	-0.0704354	0.0147128	2.51287e-06	14306	ebi-a-GCST90016957	rs9349825	A	G	NA	|| id:ebi-a-GCST90016957	TRUE	reported	igd
638	10	5064327	-0.0687992	0.0147694	2.75442e-06	14306	ebi-a-GCST90016957	rs4242783	A	G	NA	|| id:ebi-a-GCST90016957	TRUE	reported	igd
639	11	130280667	-0.0648691	0.0135928	1.1293e-06	14306	ebi-a-GCST90016957	rs4936098	G	A	NA	|| id:ebi-a-GCST90016957	TRUE	reported	igd
640	12	130309670	0.0907065	0.0196746	3.7313e-06	14306	ebi-a-GCST90016957	rs111862613	T	C	NA	|| id:ebi-a-GCST90016957	TRUE	reported	igd
641	15	97570657	0.0619104	0.0130946	2.15139e-06	14306	ebi-a-GCST90016957	rs12908520	G	A	NA	|| id:ebi-a-GCST90016957	TRUE	reported	igd
642	16	81063149	-0.0745516	0.0156195	2.69942e-06	14306	ebi-a-GCST90016957	rs2602429	T	C	NA	|| id:ebi-a-GCST90016957	TRUE	reported	igd
643	18	49473635	0.204683	0.0431572	2.91823e-06	14306	ebi-a-GCST90016957	rs117107102	A	G	NA	|| id:ebi-a-GCST90016957	TRUE	reported	igd
644	20	31867840	-0.0631526	0.0143767	9.5812e-06	14306	ebi-a-GCST90016957	rs941682	G	A	NA	|| id:ebi-a-GCST90016957	TRUE	reported	igd
645	2	60484909	-0.197786	0.0410495	5.97008e-07	14306	ebi-a-GCST90016958	rs6545794	A	G	NA	|| id:ebi-a-GCST90016958	TRUE	reported	igd
646	2	2649472	-0.123489	0.0266695	3.23802e-06	14306	ebi-a-GCST90016958	rs67832247	C	T	NA	|| id:ebi-a-GCST90016958	TRUE	reported	igd
647	2	31211657	0.145501	0.0300007	3.07921e-06	14306	ebi-a-GCST90016958	rs61702987	T	C	NA	|| id:ebi-a-GCST90016958	TRUE	reported	igd
648	3	9968555	-0.134158	0.0301427	8.19426e-06	14306	ebi-a-GCST90016958	rs7627405	C	T	NA	|| id:ebi-a-GCST90016958	TRUE	reported	igd
649	5	94692439	-0.126643	0.0257111	1.02501e-06	14306	ebi-a-GCST90016958	rs2546105	T	A	NA	|| id:ebi-a-GCST90016958	TRUE	reported	igd
650	7	146808977	0.127099	0.025656	7.4929e-07	14306	ebi-a-GCST90016958	rs11764871	G	T	NA	|| id:ebi-a-GCST90016958	TRUE	reported	igd
651	7	57589803	-0.124197	0.0257026	1.56603e-06	14306	ebi-a-GCST90016958	rs2944282	T	C	NA	|| id:ebi-a-GCST90016958	TRUE	reported	igd
652	9	94128796	0.164855	0.0375128	9.60086e-06	14306	ebi-a-GCST90016958	rs7860510	G	C	NA	|| id:ebi-a-GCST90016958	TRUE	reported	igd
653	9	111086170	-0.246101	0.0483077	2.69855e-07	14306	ebi-a-GCST90016958	rs62570196	C	T	NA	|| id:ebi-a-GCST90016958	TRUE	reported	igd
654	10	95286954	0.148942	0.0318366	2.83374e-06	14306	ebi-a-GCST90016958	rs7077363	G	A	NA	|| id:ebi-a-GCST90016958	TRUE	reported	igd
655	11	9316730	-0.152918	0.0288525	1.53784e-07	14306	ebi-a-GCST90016958	rs4396289	C	T	NA	|| id:ebi-a-GCST90016958	TRUE	reported	igd
656	12	102525047	0.101088	0.0225594	6.40088e-06	14306	ebi-a-GCST90016958	rs7314815	G	A	NA	|| id:ebi-a-GCST90016958	TRUE	reported	igd
657	12	131103256	-0.186945	0.0418412	6.24827e-06	14306	ebi-a-GCST90016958	rs34962571	A	C	NA	|| id:ebi-a-GCST90016958	TRUE	reported	igd
658	19	711637	-0.160034	0.0349472	4.08037e-06	14306	ebi-a-GCST90016958	rs11671100	A	C	NA	|| id:ebi-a-GCST90016958	TRUE	reported	igd
659	3	101352439	-0.0969809	0.021925	9.82969e-06	14306	ebi-a-GCST90016959	rs71315246	A	G	NA	|| id:ebi-a-GCST90016959	TRUE	reported	igd
660	6	67207371	0.126596	0.0268461	4.48528e-06	14306	ebi-a-GCST90016959	rs34583783	G	T	NA	|| id:ebi-a-GCST90016959	TRUE	reported	igd
661	6	169224781	0.0749687	0.0167368	7.94273e-06	14306	ebi-a-GCST90016959	rs4073240	G	A	NA	|| id:ebi-a-GCST90016959	TRUE	reported	igd
662	6	133007480	0.232634	0.0512044	6.33826e-06	14306	ebi-a-GCST90016959	rs35011108	A	G	NA	|| id:ebi-a-GCST90016959	TRUE	reported	igd
663	10	4782841	0.0985224	0.0214182	4.49645e-06	14306	ebi-a-GCST90016959	rs4146653	G	A	NA	|| id:ebi-a-GCST90016959	TRUE	reported	igd
664	10	121356829	0.094316	0.0213513	9.62299e-06	14306	ebi-a-GCST90016959	rs10787984	G	C	NA	|| id:ebi-a-GCST90016959	TRUE	reported	igd
665	10	127532121	-0.18776	0.0401636	5.91984e-06	14306	ebi-a-GCST90016959	rs7915461	C	T	NA	|| id:ebi-a-GCST90016959	TRUE	reported	igd
666	15	99492313	-0.0746684	0.0164822	6.27004e-06	14306	ebi-a-GCST90016959	rs2715439	T	C	NA	|| id:ebi-a-GCST90016959	TRUE	reported	igd
667	1	69444163	-0.0953084	0.0210752	5.2342e-06	14306	ebi-a-GCST90016960	rs6664405	T	C	NA	|| id:ebi-a-GCST90016960	TRUE	reported	igd
668	1	201061818	-0.0922959	0.0192121	1.39878e-06	14306	ebi-a-GCST90016960	rs2147798	G	C	NA	|| id:ebi-a-GCST90016960	TRUE	reported	igd
669	3	105355971	-0.0699243	0.0158036	9.60506e-06	14306	ebi-a-GCST90016960	rs55719207	G	A	NA	|| id:ebi-a-GCST90016960	TRUE	reported	igd
670	4	171281359	0.083381	0.0168901	9.769e-07	14306	ebi-a-GCST90016960	rs7680684	T	C	NA	|| id:ebi-a-GCST90016960	TRUE	reported	igd
671	5	94059857	-0.11324	0.0232586	1.57358e-06	14306	ebi-a-GCST90016960	rs80078995	A	T	NA	|| id:ebi-a-GCST90016960	TRUE	reported	igd
672	5	31991834	-0.104884	0.0234695	4.41255e-06	14306	ebi-a-GCST90016960	rs12522517	A	T	NA	|| id:ebi-a-GCST90016960	TRUE	reported	igd
673	6	123909083	-0.0734512	0.0155789	2.54419e-06	14306	ebi-a-GCST90016960	rs9490822	C	T	NA	|| id:ebi-a-GCST90016960	TRUE	reported	igd
674	7	48844151	0.143237	0.0311654	4.8136e-06	14306	ebi-a-GCST90016960	rs13231526	C	A	NA	|| id:ebi-a-GCST90016960	TRUE	reported	igd
675	10	135204950	-0.112758	0.0255994	6.35887e-06	14306	ebi-a-GCST90016960	rs1046175	G	C	NA	|| id:ebi-a-GCST90016960	TRUE	reported	igd
676	11	98386085	-0.102524	0.0234834	9.74473e-06	14306	ebi-a-GCST90016960	rs11604400	C	T	NA	|| id:ebi-a-GCST90016960	TRUE	reported	igd
677	17	48864179	-0.0749219	0.016833	8.21675e-06	14306	ebi-a-GCST90016960	rs9915817	C	T	NA	|| id:ebi-a-GCST90016960	TRUE	reported	igd
678	18	75009770	-0.119225	0.0251081	2.04593e-06	14306	ebi-a-GCST90016960	rs2717140	C	T	NA	|| id:ebi-a-GCST90016960	TRUE	reported	igd
679	1	105422565	-0.0655855	0.0142236	4.0635e-06	14306	ebi-a-GCST90016961	rs11184341	C	G	NA	|| id:ebi-a-GCST90016961	TRUE	reported	igd
680	1	41074472	-0.0760539	0.0167769	6.32121e-06	14306	ebi-a-GCST90016961	rs61779207	G	A	NA	|| id:ebi-a-GCST90016961	TRUE	reported	igd
681	4	95027272	0.0750473	0.0150184	6.58385e-07	14306	ebi-a-GCST90016961	rs11729256	T	C	NA	|| id:ebi-a-GCST90016961	TRUE	reported	igd
682	4	100544188	0.112623	0.0236434	1.4802e-06	14306	ebi-a-GCST90016961	rs74542928	T	C	NA	|| id:ebi-a-GCST90016961	TRUE	reported	igd
683	6	56341481	-0.0703407	0.0147133	2.59884e-06	14306	ebi-a-GCST90016961	rs9349825	A	G	NA	|| id:ebi-a-GCST90016961	TRUE	reported	igd
684	10	5064327	-0.0685454	0.0147701	2.99799e-06	14306	ebi-a-GCST90016961	rs4242783	A	G	NA	|| id:ebi-a-GCST90016961	TRUE	reported	igd
685	11	130280667	-0.0649225	0.0135934	1.1036e-06	14306	ebi-a-GCST90016961	rs4936098	G	A	NA	|| id:ebi-a-GCST90016961	TRUE	reported	igd
686	12	130309670	0.0911199	0.0196748	3.39234e-06	14306	ebi-a-GCST90016961	rs111862613	T	C	NA	|| id:ebi-a-GCST90016961	TRUE	reported	igd
687	15	97570657	0.061772	0.0130954	2.2648e-06	14306	ebi-a-GCST90016961	rs12908520	G	A	NA	|| id:ebi-a-GCST90016961	TRUE	reported	igd
688	16	81063149	-0.0745352	0.0156201	2.71569e-06	14306	ebi-a-GCST90016961	rs2602429	T	C	NA	|| id:ebi-a-GCST90016961	TRUE	reported	igd
689	18	49473635	0.204406	0.0431629	3.01141e-06	14306	ebi-a-GCST90016961	rs117107102	A	G	NA	|| id:ebi-a-GCST90016961	TRUE	reported	igd
690	20	31867840	-0.0632957	0.0143777	9.17128e-06	14306	ebi-a-GCST90016961	rs941682	G	A	NA	|| id:ebi-a-GCST90016961	TRUE	reported	igd
691	1	19790706	-0.0532404	0.0110864	1.65124e-06	14306	ebi-a-GCST90016962	rs67705352	T	G	NA	|| id:ebi-a-GCST90016962	TRUE	reported	igd
692	2	178000949	-0.0776618	0.0172986	8.20729e-06	14306	ebi-a-GCST90016962	rs12990744	C	T	NA	|| id:ebi-a-GCST90016962	TRUE	reported	igd
693	5	177755179	-0.0981222	0.0218272	9.29566e-06	14306	ebi-a-GCST90016962	rs11958296	A	G	NA	|| id:ebi-a-GCST90016962	TRUE	reported	igd
694	7	135778919	0.0634575	0.0137846	3.9158e-06	14306	ebi-a-GCST90016962	rs67281112	G	C	NA	|| id:ebi-a-GCST90016962	TRUE	reported	igd
695	7	62443498	-0.0528793	0.0109389	1.44961e-06	14306	ebi-a-GCST90016962	rs11769002	G	A	NA	|| id:ebi-a-GCST90016962	TRUE	reported	igd
696	8	144428720	-0.080524	0.0184702	7.11836e-06	14306	ebi-a-GCST90016962	rs2450745	A	C	NA	|| id:ebi-a-GCST90016962	TRUE	reported	igd
697	9	112120264	0.0492647	0.0109733	7.50361e-06	14306	ebi-a-GCST90016962	rs62576416	T	C	NA	|| id:ebi-a-GCST90016962	TRUE	reported	igd
698	9	14080129	-0.0520061	0.0113942	5.27582e-06	14306	ebi-a-GCST90016962	rs1689282	A	C	NA	|| id:ebi-a-GCST90016962	TRUE	reported	igd
699	10	127787142	0.0813969	0.0191632	9.10144e-06	14306	ebi-a-GCST90016962	rs2290844	C	T	NA	|| id:ebi-a-GCST90016962	TRUE	reported	igd
700	11	17511427	0.0524955	0.0109584	1.78423e-06	14306	ebi-a-GCST90016962	rs7129639	A	C	NA	|| id:ebi-a-GCST90016962	TRUE	reported	igd
701	11	130887552	0.0580945	0.0131432	8.77708e-06	14306	ebi-a-GCST90016962	rs2875322	C	T	NA	|| id:ebi-a-GCST90016962	TRUE	reported	igd
702	13	38057357	0.0758558	0.0171182	3.59062e-06	14306	ebi-a-GCST90016962	rs1107244	G	A	NA	|| id:ebi-a-GCST90016962	TRUE	reported	igd
703	17	52776479	-0.048202	0.0106868	7.00745e-06	14306	ebi-a-GCST90016962	rs34417064	A	G	NA	|| id:ebi-a-GCST90016962	TRUE	reported	igd
704	20	41191335	-0.0652428	0.0146155	7.4967e-06	14306	ebi-a-GCST90016962	rs4810359	A	G	NA	|| id:ebi-a-GCST90016962	TRUE	reported	igd
705	21	40580258	-0.049002	0.010717	4.83615e-06	14306	ebi-a-GCST90016962	rs8130320	A	G	NA	|| id:ebi-a-GCST90016962	TRUE	reported	igd
706	2	33607071	-0.149152	0.0316484	3.34511e-06	14306	ebi-a-GCST90016963	rs6742198	A	G	NA	|| id:ebi-a-GCST90016963	TRUE	reported	igd
707	5	114286707	-0.115769	0.0248626	3.58798e-06	14306	ebi-a-GCST90016963	rs1901739	G	T	NA	|| id:ebi-a-GCST90016963	TRUE	reported	igd
708	7	137968010	0.148523	0.0334857	6.08751e-06	14306	ebi-a-GCST90016963	rs76904847	G	A	NA	|| id:ebi-a-GCST90016963	TRUE	reported	igd
709	9	100150556	0.146679	0.0297186	1.20629e-06	14306	ebi-a-GCST90016963	rs35778461	C	T	NA	|| id:ebi-a-GCST90016963	TRUE	reported	igd
710	9	79110160	-0.168974	0.0296976	3.56574e-08	14306	ebi-a-GCST90016963	rs602075	G	A	NA	|| id:ebi-a-GCST90016963	TRUE	reported	igd
711	10	122413451	0.167966	0.0373586	8.87279e-06	14306	ebi-a-GCST90016963	rs7898615	T	G	NA	|| id:ebi-a-GCST90016963	TRUE	reported	igd
712	11	88632972	-0.112231	0.0251681	9.41109e-06	14306	ebi-a-GCST90016963	rs594561	T	C	NA	|| id:ebi-a-GCST90016963	TRUE	reported	igd
713	12	28018998	-0.146322	0.0320852	5.72321e-06	14306	ebi-a-GCST90016963	rs35110698	T	C	NA	|| id:ebi-a-GCST90016963	TRUE	reported	igd
714	18	75370866	-0.175203	0.0404474	4.88394e-06	14306	ebi-a-GCST90016963	rs685403	G	C	NA	|| id:ebi-a-GCST90016963	TRUE	reported	igd
715	1	234126516	0.126418	0.0282207	8.58361e-06	14306	ebi-a-GCST90016964	rs4364940	A	G	NA	|| id:ebi-a-GCST90016964	TRUE	reported	igd
716	3	152805600	0.119599	0.0259446	4.99057e-06	14306	ebi-a-GCST90016964	rs4680035	G	A	NA	|| id:ebi-a-GCST90016964	TRUE	reported	igd
717	3	79794395	0.125564	0.0280409	9.27129e-06	14306	ebi-a-GCST90016964	rs17380632	A	T	NA	|| id:ebi-a-GCST90016964	TRUE	reported	igd
718	4	189076705	-0.161506	0.0359102	7.93615e-06	14306	ebi-a-GCST90016964	rs58212166	A	G	NA	|| id:ebi-a-GCST90016964	TRUE	reported	igd
719	8	69994816	0.145669	0.0290678	9.63718e-07	14306	ebi-a-GCST90016964	rs12675596	G	T	NA	|| id:ebi-a-GCST90016964	TRUE	reported	igd
720	21	36053643	-0.138234	0.0308961	8.36758e-06	14306	ebi-a-GCST90016964	rs2154444	G	T	NA	|| id:ebi-a-GCST90016964	TRUE	reported	igd
721	21	40993008	-0.156037	0.0344392	8.84199e-06	14306	ebi-a-GCST90016964	rs34619204	G	A	NA	|| id:ebi-a-GCST90016964	TRUE	reported	igd
722	1	247145690	-0.10309	0.0212861	1.48659e-06	14306	ebi-a-GCST90016965	rs4506496	A	G	NA	|| id:ebi-a-GCST90016965	TRUE	reported	igd
723	2	76698142	0.0903417	0.0200239	7.24169e-06	14306	ebi-a-GCST90016965	rs17012738	T	G	NA	|| id:ebi-a-GCST90016965	TRUE	reported	igd
724	2	191139151	0.182586	0.0357284	3.74731e-07	14306	ebi-a-GCST90016965	rs79598899	C	T	NA	|| id:ebi-a-GCST90016965	TRUE	reported	igd
725	2	3838940	0.0923834	0.0202157	5.53847e-06	14306	ebi-a-GCST90016965	rs1563175	A	C	NA	|| id:ebi-a-GCST90016965	TRUE	reported	igd
726	3	129686434	0.10076	0.0202902	6.83109e-07	14306	ebi-a-GCST90016965	rs712981	A	C	NA	|| id:ebi-a-GCST90016965	TRUE	reported	igd
727	9	104339812	-0.1364	0.0302372	8.04304e-06	14306	ebi-a-GCST90016965	rs9299345	T	C	NA	|| id:ebi-a-GCST90016965	TRUE	reported	igd
728	10	125294406	-0.193107	0.0411187	1.56819e-06	14306	ebi-a-GCST90016965	rs17105491	G	C	NA	|| id:ebi-a-GCST90016965	TRUE	reported	igd
729	11	1051715	0.0953524	0.02006	2.23496e-06	14306	ebi-a-GCST90016965	rs10794359	C	T	NA	|| id:ebi-a-GCST90016965	TRUE	reported	igd
730	12	67167461	0.146775	0.0326594	9.81206e-06	14306	ebi-a-GCST90016965	rs4244069	A	G	NA	|| id:ebi-a-GCST90016965	TRUE	reported	igd
731	12	117811409	-0.113003	0.02204	2.6404e-07	14306	ebi-a-GCST90016965	rs816292	T	C	NA	|| id:ebi-a-GCST90016965	TRUE	reported	igd
732	14	30991358	-0.126337	0.0268919	2.86029e-06	14306	ebi-a-GCST90016965	rs17096874	C	T	NA	|| id:ebi-a-GCST90016965	TRUE	reported	igd
733	17	6450532	0.132603	0.0289802	6.55843e-06	14306	ebi-a-GCST90016965	rs356049	G	A	NA	|| id:ebi-a-GCST90016965	TRUE	reported	igd
734	1	67595108	0.197389	0.0458642	7.72058e-06	14306	ebi-a-GCST90016966	rs13376554	A	T	NA	|| id:ebi-a-GCST90016966	TRUE	reported	igd
735	2	228018671	0.0512653	0.0109555	2.91092e-06	14306	ebi-a-GCST90016966	rs2396460	C	T	NA	|| id:ebi-a-GCST90016966	TRUE	reported	igd
736	2	142774333	0.088573	0.0185548	1.44907e-06	14306	ebi-a-GCST90016966	rs62157625	T	C	NA	|| id:ebi-a-GCST90016966	TRUE	reported	igd
737	2	39351569	-0.0877497	0.0189408	3.32216e-06	14306	ebi-a-GCST90016966	rs6726833	C	A	NA	|| id:ebi-a-GCST90016966	TRUE	reported	igd
738	3	171100102	0.0515687	0.0112199	4.68058e-06	14306	ebi-a-GCST90016966	rs2014785	T	C	NA	|| id:ebi-a-GCST90016966	TRUE	reported	igd
739	4	169690814	0.0508482	0.0109075	3.1958e-06	14306	ebi-a-GCST90016966	rs6854026	C	T	NA	|| id:ebi-a-GCST90016966	TRUE	reported	igd
740	8	128397494	0.0621085	0.0136614	5.84198e-06	14306	ebi-a-GCST90016966	rs7823228	C	G	NA	|| id:ebi-a-GCST90016966	TRUE	reported	igd
741	9	1582701	0.0500065	0.0112001	6.74481e-06	14306	ebi-a-GCST90016966	rs6474958	G	A	NA	|| id:ebi-a-GCST90016966	TRUE	reported	igd
742	9	13525082	-0.110013	0.0236302	2.74764e-06	14306	ebi-a-GCST90016966	rs3900776	G	A	NA	|| id:ebi-a-GCST90016966	TRUE	reported	igd
743	10	117383184	0.053089	0.0110983	2.04052e-06	14306	ebi-a-GCST90016966	rs2804244	G	A	NA	|| id:ebi-a-GCST90016966	TRUE	reported	igd
744	11	105615253	0.0835752	0.0192017	7.93542e-06	14306	ebi-a-GCST90016966	rs10502061	A	G	NA	|| id:ebi-a-GCST90016966	TRUE	reported	igd
745	16	77574020	-0.0750642	0.0150723	5.35476e-07	14306	ebi-a-GCST90016966	rs7193624	T	C	NA	|| id:ebi-a-GCST90016966	TRUE	reported	igd
746	17	2850737	-0.0539901	0.0116575	4.42059e-06	14306	ebi-a-GCST90016966	rs60983350	G	A	NA	|| id:ebi-a-GCST90016966	TRUE	reported	igd
747	19	1497547	-0.137429	0.0305304	5.33384e-06	14306	ebi-a-GCST90016966	rs78735375	A	C	NA	|| id:ebi-a-GCST90016966	TRUE	reported	igd
748	21	25873624	0.0644965	0.0136702	1.9777e-06	14306	ebi-a-GCST90016966	rs62215703	G	A	NA	|| id:ebi-a-GCST90016966	TRUE	reported	igd
749	2	211663702	0.0660052	0.014908	7.4278e-06	14306	ebi-a-GCST90016967	rs17734739	T	C	NA	|| id:ebi-a-GCST90016967	TRUE	reported	igd
750	2	12200752	0.0576389	0.0122994	2.42058e-06	14306	ebi-a-GCST90016967	rs4669806	G	T	NA	|| id:ebi-a-GCST90016967	TRUE	reported	igd
751	3	150855371	-0.0654996	0.0146188	7.35563e-06	14306	ebi-a-GCST90016967	rs1431492	C	T	NA	|| id:ebi-a-GCST90016967	TRUE	reported	igd
752	4	88163243	-0.144356	0.0317524	6.83471e-06	14306	ebi-a-GCST90016967	rs115414803	A	C	NA	|| id:ebi-a-GCST90016967	TRUE	reported	igd
753	4	172808992	-0.0497815	0.0110573	6.91879e-06	14306	ebi-a-GCST90016967	rs7675045	A	T	NA	|| id:ebi-a-GCST90016967	TRUE	reported	igd
754	6	165015261	0.050618	0.011049	4.22328e-06	14306	ebi-a-GCST90016967	rs9347879	T	C	NA	|| id:ebi-a-GCST90016967	TRUE	reported	igd
755	8	74713100	0.0774194	0.0177178	6.12675e-06	14306	ebi-a-GCST90016967	rs12056802	C	G	NA	|| id:ebi-a-GCST90016967	TRUE	reported	igd
756	9	78630894	0.0611743	0.0129831	4.27986e-06	14306	ebi-a-GCST90016967	rs1272208	T	G	NA	|| id:ebi-a-GCST90016967	TRUE	reported	igd
757	11	89040226	-0.156465	0.0366032	6.13705e-06	14306	ebi-a-GCST90016967	rs11018566	A	G	NA	|| id:ebi-a-GCST90016967	TRUE	reported	igd
758	11	54908652	-0.106235	0.0234815	5.41826e-06	14306	ebi-a-GCST90016967	rs2704155	T	A	NA	|| id:ebi-a-GCST90016967	TRUE	reported	igd
759	12	76523655	-0.0497004	0.0113402	9.85054e-06	14306	ebi-a-GCST90016967	rs34449434	A	C	NA	|| id:ebi-a-GCST90016967	TRUE	reported	igd
760	13	38058413	0.0877135	0.0176745	2.34515e-07	14306	ebi-a-GCST90016967	rs6563550	T	C	NA	|| id:ebi-a-GCST90016967	TRUE	reported	igd
761	14	77502546	0.0539336	0.0118903	7.54988e-06	14306	ebi-a-GCST90016967	rs7155595	C	A	NA	|| id:ebi-a-GCST90016967	TRUE	reported	igd
762	14	30607199	0.0554447	0.0117854	2.28297e-06	14306	ebi-a-GCST90016967	rs8005030	C	T	NA	|| id:ebi-a-GCST90016967	TRUE	reported	igd
763	14	30418008	0.0567088	0.0124877	6.67667e-06	14306	ebi-a-GCST90016967	rs10150232	A	G	NA	|| id:ebi-a-GCST90016967	TRUE	reported	igd
764	15	33459867	0.0903106	0.0202257	6.62369e-06	14306	ebi-a-GCST90016967	rs6494922	A	G	NA	|| id:ebi-a-GCST90016967	TRUE	reported	igd
765	1	102960989	-0.0592004	0.0132244	6.73008e-06	14306	ebi-a-GCST90016968	rs1340391	T	C	NA	|| id:ebi-a-GCST90016968	TRUE	reported	igd
766	1	10644351	-0.0740746	0.0147633	1.79511e-06	14306	ebi-a-GCST90016968	rs11585893	A	G	NA	|| id:ebi-a-GCST90016968	TRUE	reported	igd
767	3	10593224	0.0538565	0.0105251	3.37909e-07	14306	ebi-a-GCST90016968	rs6795673	C	T	NA	|| id:ebi-a-GCST90016968	TRUE	reported	igd
768	3	77215327	-0.0488038	0.0107412	5.8626e-06	14306	ebi-a-GCST90016968	rs66710942	T	C	NA	|| id:ebi-a-GCST90016968	TRUE	reported	igd
769	3	62019400	-0.0528153	0.0117124	7.64945e-06	14306	ebi-a-GCST90016968	rs2366421	T	A	NA	|| id:ebi-a-GCST90016968	TRUE	reported	igd
770	6	29143451	0.0818398	0.0170319	1.2942e-06	14306	ebi-a-GCST90016968	rs28757219	T	A	NA	|| id:ebi-a-GCST90016968	TRUE	reported	igd
771	6	41519430	-0.059205	0.0131195	7.48497e-06	14306	ebi-a-GCST90016968	rs13207588	A	G	NA	|| id:ebi-a-GCST90016968	TRUE	reported	igd
772	9	112855426	-0.0607475	0.0129865	3.4209e-06	14306	ebi-a-GCST90016968	rs495004	C	G	NA	|| id:ebi-a-GCST90016968	TRUE	reported	igd
773	13	24910476	0.0604456	0.0129128	2.12711e-06	14306	ebi-a-GCST90016968	rs9507307	C	T	NA	|| id:ebi-a-GCST90016968	TRUE	reported	igd
774	14	22045949	-0.0782325	0.0167634	5.01822e-06	14306	ebi-a-GCST90016968	rs2023437	T	C	NA	|| id:ebi-a-GCST90016968	TRUE	reported	igd
775	19	24342250	0.0880978	0.0187002	2.68683e-06	14306	ebi-a-GCST90016968	rs17619981	T	G	NA	|| id:ebi-a-GCST90016968	TRUE	reported	igd
776	20	58605432	0.0812515	0.0164479	6.80973e-07	14306	ebi-a-GCST90016968	rs66474973	G	T	NA	|| id:ebi-a-GCST90016968	TRUE	reported	igd
777	1	206216607	-0.09152	0.0210002	7.93414e-06	14306	ebi-a-GCST90016969	rs28479800	A	T	NA	|| id:ebi-a-GCST90016969	TRUE	reported	igd
778	2	180020849	0.098992	0.0214121	7.31122e-06	14306	ebi-a-GCST90016969	rs113258194	A	G	NA	|| id:ebi-a-GCST90016969	TRUE	reported	igd
779	3	44327429	0.0690763	0.0149374	4.2416e-06	14306	ebi-a-GCST90016969	rs62251337	G	A	NA	|| id:ebi-a-GCST90016969	TRUE	reported	igd
780	3	181589155	0.0917125	0.0190133	2.94761e-06	14306	ebi-a-GCST90016969	rs35177866	A	G	NA	|| id:ebi-a-GCST90016969	TRUE	reported	igd
781	4	114546595	-0.0818645	0.0176441	4.23302e-06	14306	ebi-a-GCST90016969	rs79795328	A	G	NA	|| id:ebi-a-GCST90016969	TRUE	reported	igd
782	4	102616869	-0.114369	0.0253873	6.76176e-06	14306	ebi-a-GCST90016969	rs72684847	T	C	NA	|| id:ebi-a-GCST90016969	TRUE	reported	igd
783	4	5730954	-0.0697176	0.0139537	4.65029e-07	14306	ebi-a-GCST90016969	rs2276875	A	G	NA	|| id:ebi-a-GCST90016969	TRUE	reported	igd
784	5	54107036	-0.0891491	0.0195601	3.16352e-06	14306	ebi-a-GCST90016969	rs77455852	T	G	NA	|| id:ebi-a-GCST90016969	TRUE	reported	igd
785	6	148601905	0.0956023	0.0212961	8.91908e-06	14306	ebi-a-GCST90016969	rs11155559	T	C	NA	|| id:ebi-a-GCST90016969	TRUE	reported	igd
786	6	23435415	0.0559495	0.0119716	3.00296e-06	14306	ebi-a-GCST90016969	rs199035	G	A	NA	|| id:ebi-a-GCST90016969	TRUE	reported	igd
787	6	110831148	-0.165859	0.0337309	8.50883e-07	14306	ebi-a-GCST90016969	rs2428166	G	A	NA	|| id:ebi-a-GCST90016969	TRUE	reported	igd
788	7	10076378	-0.0915241	0.0194623	3.82631e-06	14306	ebi-a-GCST90016969	rs2057922	C	G	NA	|| id:ebi-a-GCST90016969	TRUE	reported	igd
789	7	122021518	0.0583747	0.0123176	2.29018e-06	14306	ebi-a-GCST90016969	rs13242616	C	T	NA	|| id:ebi-a-GCST90016969	TRUE	reported	igd
790	8	105458416	-0.0778559	0.017164	6.77657e-06	14306	ebi-a-GCST90016969	rs76181748	C	T	NA	|| id:ebi-a-GCST90016969	TRUE	reported	igd
791	8	25834694	-0.0791324	0.0174957	6.47635e-06	14306	ebi-a-GCST90016969	rs28418786	C	G	NA	|| id:ebi-a-GCST90016969	TRUE	reported	igd
792	12	54872438	-0.121478	0.025184	1.19064e-06	14306	ebi-a-GCST90016969	rs60316894	C	T	NA	|| id:ebi-a-GCST90016969	TRUE	reported	igd
793	15	87145913	-0.0550716	0.0120039	4.94527e-06	14306	ebi-a-GCST90016969	rs12909713	C	T	NA	|| id:ebi-a-GCST90016969	TRUE	reported	igd
794	1	207003374	-0.0619356	0.0138937	7.9965e-06	14306	ebi-a-GCST90016970	rs12022129	A	G	NA	|| id:ebi-a-GCST90016970	TRUE	reported	igd
795	2	136616754	-0.119703	0.0127294	1.2782e-20	14306	ebi-a-GCST90016970	rs182549	T	C	NA	|| id:ebi-a-GCST90016970	TRUE	reported	igd
796	2	189805784	-0.0624643	0.0131205	2.17245e-06	14306	ebi-a-GCST90016970	rs62181700	G	A	NA	|| id:ebi-a-GCST90016970	TRUE	reported	igd
797	2	49906864	0.0562084	0.0117923	1.92832e-06	14306	ebi-a-GCST90016970	rs4567981	T	A	NA	|| id:ebi-a-GCST90016970	TRUE	reported	igd
798	4	1517826	0.0546319	0.0121139	6.67022e-06	14306	ebi-a-GCST90016970	rs55888705	A	G	NA	|| id:ebi-a-GCST90016970	TRUE	reported	igd
799	5	521096	0.0534239	0.0117431	5.77936e-06	14306	ebi-a-GCST90016970	rs4957061	T	C	NA	|| id:ebi-a-GCST90016970	TRUE	reported	igd
800	5	142793467	-0.0953566	0.0209236	4.38157e-06	14306	ebi-a-GCST90016970	rs73797465	T	G	NA	|| id:ebi-a-GCST90016970	TRUE	reported	igd
801	5	169748189	-0.0846055	0.0184003	3.95667e-06	14306	ebi-a-GCST90016970	rs76671854	C	G	NA	|| id:ebi-a-GCST90016970	TRUE	reported	igd
802	6	14617591	0.0558234	0.0121219	3.571e-06	14306	ebi-a-GCST90016970	rs857444	C	T	NA	|| id:ebi-a-GCST90016970	TRUE	reported	igd
803	7	48090746	-0.070741	0.0157926	7.49894e-06	14306	ebi-a-GCST90016970	rs2686790	C	T	NA	|| id:ebi-a-GCST90016970	TRUE	reported	igd
804	10	126089703	-0.0712624	0.015983	8.04711e-06	14306	ebi-a-GCST90016970	rs2491158	A	G	NA	|| id:ebi-a-GCST90016970	TRUE	reported	igd
805	12	20378911	-0.0624207	0.0129438	1.6452e-06	14306	ebi-a-GCST90016970	rs10841473	G	C	NA	|| id:ebi-a-GCST90016970	TRUE	reported	igd
806	13	112859829	0.112428	0.0201813	1.08368e-08	14306	ebi-a-GCST90016970	rs7322849	T	C	NA	|| id:ebi-a-GCST90016970	TRUE	reported	igd
807	17	72897722	-0.0637641	0.0138746	5.19457e-06	14306	ebi-a-GCST90016970	rs540489	T	G	NA	|| id:ebi-a-GCST90016970	TRUE	reported	igd
808	21	31861790	0.232354	0.0505979	4.86351e-06	14306	ebi-a-GCST90016970	rs75344046	C	T	NA	|| id:ebi-a-GCST90016970	TRUE	reported	igd
809	22	18354272	-0.0536216	0.0120801	8.99953e-06	14306	ebi-a-GCST90016970	rs5746486	T	C	NA	|| id:ebi-a-GCST90016970	TRUE	reported	igd
810	1	103299921	-0.0692654	0.0150148	4.24033e-06	14306	ebi-a-GCST90016971	rs1241171	G	A	NA	|| id:ebi-a-GCST90016971	TRUE	reported	igd
811	3	194419531	-0.112729	0.0241633	3.11322e-06	14306	ebi-a-GCST90016971	rs6793291	A	C	NA	|| id:ebi-a-GCST90016971	TRUE	reported	igd
812	6	20505628	0.128112	0.0261358	8.62323e-07	14306	ebi-a-GCST90016971	rs116261629	G	C	NA	|| id:ebi-a-GCST90016971	TRUE	reported	igd
813	7	9510367	-0.0617228	0.0140174	8.63257e-06	14306	ebi-a-GCST90016971	rs2713349	T	A	NA	|| id:ebi-a-GCST90016971	TRUE	reported	igd
814	7	47211732	0.0627416	0.0139456	6.33257e-06	14306	ebi-a-GCST90016971	rs2728491	T	G	NA	|| id:ebi-a-GCST90016971	TRUE	reported	igd
815	7	138583840	-0.0670097	0.0137701	1.76954e-06	14306	ebi-a-GCST90016971	rs7802841	A	C	NA	|| id:ebi-a-GCST90016971	TRUE	reported	igd
816	7	123174986	0.118509	0.026742	7.36953e-06	14306	ebi-a-GCST90016971	rs1917709	A	T	NA	|| id:ebi-a-GCST90016971	TRUE	reported	igd
817	8	109990939	0.123209	0.026882	5.62264e-06	14306	ebi-a-GCST90016971	rs72676854	T	C	NA	|| id:ebi-a-GCST90016971	TRUE	reported	igd
818	8	90878338	-0.0624818	0.0141485	8.0562e-06	14306	ebi-a-GCST90016971	rs60178956	G	A	NA	|| id:ebi-a-GCST90016971	TRUE	reported	igd
819	9	4940871	-0.0826826	0.0170621	1.1229e-06	14306	ebi-a-GCST90016971	rs1571225	T	C	NA	|| id:ebi-a-GCST90016971	TRUE	reported	igd
820	12	100786847	-0.0564589	0.0126935	9.07215e-06	14306	ebi-a-GCST90016971	rs1969927	A	G	NA	|| id:ebi-a-GCST90016971	TRUE	reported	igd
821	13	102402685	0.0680947	0.015503	7.71543e-06	14306	ebi-a-GCST90016971	rs11069458	C	T	NA	|| id:ebi-a-GCST90016971	TRUE	reported	igd
822	14	67640571	-0.0571991	0.0125673	5.47533e-06	14306	ebi-a-GCST90016971	rs8013541	A	T	NA	|| id:ebi-a-GCST90016971	TRUE	reported	igd
823	15	50011554	-0.0613623	0.0133436	4.70945e-06	14306	ebi-a-GCST90016971	rs542415	T	C	NA	|| id:ebi-a-GCST90016971	TRUE	reported	igd
824	17	9121579	-0.102702	0.0233878	9.06692e-06	14306	ebi-a-GCST90016971	rs9899990	A	G	NA	|| id:ebi-a-GCST90016971	TRUE	reported	igd
825	18	3765773	0.073288	0.016799	7.14661e-06	14306	ebi-a-GCST90016971	rs4798126	G	A	NA	|| id:ebi-a-GCST90016971	TRUE	reported	igd
826	20	61980991	0.0766479	0.0160642	1.78875e-06	14306	ebi-a-GCST90016971	rs3827020	C	T	NA	|| id:ebi-a-GCST90016971	TRUE	reported	igd
827	1	219117743	0.0575596	0.0133492	7.16391e-06	14306	ebi-a-GCST90016972	rs2788271	G	T	NA	|| id:ebi-a-GCST90016972	TRUE	reported	igd
828	1	175757311	-0.206605	0.043992	5.18597e-06	14306	ebi-a-GCST90016972	rs115043014	G	A	NA	|| id:ebi-a-GCST90016972	TRUE	reported	igd
829	1	67379595	-0.0701199	0.0158213	9.57679e-06	14306	ebi-a-GCST90016973	rs12034718	G	A	NA	|| id:ebi-a-GCST90016973	TRUE	reported	igd
830	2	191304149	-0.0549699	0.0123563	8.58638e-06	14306	ebi-a-GCST90016973	rs10084203	G	A	NA	|| id:ebi-a-GCST90016973	TRUE	reported	igd
831	2	153453410	0.0828027	0.0167401	7.61939e-07	14306	ebi-a-GCST90016973	rs56221232	T	C	NA	|| id:ebi-a-GCST90016973	TRUE	reported	igd
832	4	7460153	0.0506956	0.011024	3.87258e-06	14306	ebi-a-GCST90016973	rs2017189	T	G	NA	|| id:ebi-a-GCST90016973	TRUE	reported	igd
833	7	157688150	0.224039	0.0494959	5.93772e-06	14306	ebi-a-GCST90016973	rs62478070	T	G	NA	|| id:ebi-a-GCST90016973	TRUE	reported	igd
834	10	126908208	-0.0614216	0.0135979	7.38482e-06	14306	ebi-a-GCST90016973	rs4962426	T	G	NA	|| id:ebi-a-GCST90016973	TRUE	reported	igd
835	13	100213990	-0.0815733	0.0183167	5.51785e-06	14306	ebi-a-GCST90016973	rs7322368	C	T	NA	|| id:ebi-a-GCST90016973	TRUE	reported	igd
836	13	27018240	-0.262206	0.0564729	5.79189e-06	14306	ebi-a-GCST90016973	rs12585793	T	C	NA	|| id:ebi-a-GCST90016973	TRUE	reported	igd
837	18	22899113	0.0619423	0.0139942	6.79704e-06	14306	ebi-a-GCST90016973	rs75238760	T	A	NA	|| id:ebi-a-GCST90016973	TRUE	reported	igd
838	1	45082825	-0.0694173	0.0150795	5.38158e-06	14306	ebi-a-GCST90016974	rs270727	G	C	NA	|| id:ebi-a-GCST90016974	TRUE	reported	igd
839	2	83093264	-0.133188	0.0289905	4.80408e-06	14306	ebi-a-GCST90016974	rs71428626	G	T	NA	|| id:ebi-a-GCST90016974	TRUE	reported	igd
840	3	78740009	-0.14948	0.0327073	4.05807e-06	14306	ebi-a-GCST90016974	rs78453362	A	G	NA	|| id:ebi-a-GCST90016974	TRUE	reported	igd
841	3	127468661	-0.0653488	0.0137974	2.23398e-06	14306	ebi-a-GCST90016974	rs782080	A	T	NA	|| id:ebi-a-GCST90016974	TRUE	reported	igd
842	5	997217	0.0759694	0.0167617	8.18653e-06	14306	ebi-a-GCST90016974	rs326049	C	G	NA	|| id:ebi-a-GCST90016974	TRUE	reported	igd
843	5	62119947	0.0713357	0.0145396	8.58084e-07	14306	ebi-a-GCST90016974	rs2642760	G	C	NA	|| id:ebi-a-GCST90016974	TRUE	reported	igd
844	5	159867647	-0.0872983	0.0174893	7.41908e-07	14306	ebi-a-GCST90016974	rs62390301	T	C	NA	|| id:ebi-a-GCST90016974	TRUE	reported	igd
845	8	4834406	0.0680719	0.0148172	4.5036e-06	14306	ebi-a-GCST90016974	rs9657374	C	T	NA	|| id:ebi-a-GCST90016974	TRUE	reported	igd
846	10	72711156	0.0703539	0.0144439	8.85462e-07	14306	ebi-a-GCST90016974	rs7083431	A	C	NA	|| id:ebi-a-GCST90016974	TRUE	reported	igd
847	10	72443070	0.0664154	0.0149766	8.24594e-06	14306	ebi-a-GCST90016974	rs72814525	A	G	NA	|| id:ebi-a-GCST90016974	TRUE	reported	igd
848	11	56664962	0.135265	0.0298411	6.55164e-06	14306	ebi-a-GCST90016974	rs11228830	A	G	NA	|| id:ebi-a-GCST90016974	TRUE	reported	igd
849	12	129438771	-0.0862781	0.0196846	6.7007e-06	14306	ebi-a-GCST90016974	rs12304031	G	A	NA	|| id:ebi-a-GCST90016974	TRUE	reported	igd
850	15	80528373	0.062721	0.0138998	6.87717e-06	14306	ebi-a-GCST90016974	rs2114713	G	T	NA	|| id:ebi-a-GCST90016974	TRUE	reported	igd
851	16	22172866	0.113124	0.0248176	4.76255e-06	14306	ebi-a-GCST90016974	rs1862649	G	A	NA	|| id:ebi-a-GCST90016974	TRUE	reported	igd
852	18	34091618	0.122037	0.0269587	6.36649e-06	14306	ebi-a-GCST90016974	rs12458763	A	C	NA	|| id:ebi-a-GCST90016974	TRUE	reported	igd
853	19	49162501	0.0732608	0.0158324	3.89807e-06	14306	ebi-a-GCST90016974	rs62130338	A	G	NA	|| id:ebi-a-GCST90016974	TRUE	reported	igd
854	21	16550389	-0.144881	0.0274574	1.73696e-07	14306	ebi-a-GCST90016974	rs113054641	G	A	NA	|| id:ebi-a-GCST90016974	TRUE	reported	igd
855	1	235580646	0.186779	0.0389112	1.70565e-06	14306	ebi-a-GCST90016975	rs7412979	C	G	NA	|| id:ebi-a-GCST90016975	TRUE	reported	igd
856	3	54288503	0.17471	0.0389333	8.18634e-06	14306	ebi-a-GCST90016975	rs4928024	G	A	NA	|| id:ebi-a-GCST90016975	TRUE	reported	igd
857	5	128976021	0.140987	0.0309117	5.51201e-06	14306	ebi-a-GCST90016975	rs17163238	G	A	NA	|| id:ebi-a-GCST90016975	TRUE	reported	igd
858	6	21960091	-0.119846	0.0253367	3.10656e-06	14306	ebi-a-GCST90016975	rs7763512	A	G	NA	|| id:ebi-a-GCST90016975	TRUE	reported	igd
859	6	53939724	-0.117973	0.0259861	5.54958e-06	14306	ebi-a-GCST90016975	rs9349693	G	A	NA	|| id:ebi-a-GCST90016975	TRUE	reported	igd
860	6	148403405	0.118065	0.0261271	7.92319e-06	14306	ebi-a-GCST90016975	rs1007475	G	T	NA	|| id:ebi-a-GCST90016975	TRUE	reported	igd
861	6	111780705	0.11923	0.0239975	7.69113e-07	14306	ebi-a-GCST90016975	rs7752361	G	A	NA	|| id:ebi-a-GCST90016975	TRUE	reported	igd
862	7	150596929	0.154775	0.0321539	2.20232e-06	14306	ebi-a-GCST90016975	rs11761679	T	C	NA	|| id:ebi-a-GCST90016975	TRUE	reported	igd
863	9	119693164	-0.133784	0.0299444	8.85911e-06	14306	ebi-a-GCST90016975	rs16934069	T	C	NA	|| id:ebi-a-GCST90016975	TRUE	reported	igd
864	10	22587900	0.205013	0.0457138	6.85536e-06	14306	ebi-a-GCST90016975	rs142855850	A	G	NA	|| id:ebi-a-GCST90016975	TRUE	reported	igd
865	13	27292666	-0.12459	0.0260992	1.80194e-06	14306	ebi-a-GCST90016975	rs4537857	T	C	NA	|| id:ebi-a-GCST90016975	TRUE	reported	igd
866	14	34150977	-0.201027	0.0428204	2.45748e-06	14306	ebi-a-GCST90016975	rs74622183	A	G	NA	|| id:ebi-a-GCST90016975	TRUE	reported	igd
867	14	76065563	0.224078	0.0449336	7.86249e-07	14306	ebi-a-GCST90016975	rs72723662	C	T	NA	|| id:ebi-a-GCST90016975	TRUE	reported	igd
868	17	20575697	0.127488	0.0267936	1.53183e-06	14306	ebi-a-GCST90016975	rs16941336	C	T	NA	|| id:ebi-a-GCST90016975	TRUE	reported	igd
869	18	10267733	0.216874	0.0483299	6.66423e-06	14306	ebi-a-GCST90016975	rs77356209	T	C	NA	|| id:ebi-a-GCST90016975	TRUE	reported	igd
870	20	811507	-0.108349	0.0240008	6.61089e-06	14306	ebi-a-GCST90016975	rs486484	A	G	NA	|| id:ebi-a-GCST90016975	TRUE	reported	igd
871	1	224688107	-0.112197	0.023186	1.36848e-06	14306	ebi-a-GCST90016976	rs4294381	C	T	NA	|| id:ebi-a-GCST90016976	TRUE	reported	igd
872	2	19885907	-0.0892075	0.0195401	5.94799e-06	14306	ebi-a-GCST90016976	rs9973954	G	A	NA	|| id:ebi-a-GCST90016976	TRUE	reported	igd
873	3	137945192	0.0986136	0.0215646	5.53184e-06	14306	ebi-a-GCST90016976	rs4678258	T	C	NA	|| id:ebi-a-GCST90016976	TRUE	reported	igd
874	3	190349049	0.228255	0.0509241	9.4554e-06	14306	ebi-a-GCST90016976	rs2193878	T	A	NA	|| id:ebi-a-GCST90016976	TRUE	reported	igd
875	4	52935445	-0.0813853	0.0182696	7.67644e-06	14306	ebi-a-GCST90016976	rs12500231	T	A	NA	|| id:ebi-a-GCST90016976	TRUE	reported	igd
876	5	172758774	0.0819131	0.018185	9.2289e-06	14306	ebi-a-GCST90016976	rs6881988	C	G	NA	|| id:ebi-a-GCST90016976	TRUE	reported	igd
877	6	109376647	-0.12805	0.0285446	4.4152e-06	14306	ebi-a-GCST90016976	rs11153159	G	C	NA	|| id:ebi-a-GCST90016976	TRUE	reported	igd
878	7	352368	-0.104966	0.0240995	5.4114e-06	14306	ebi-a-GCST90016976	rs36155147	T	C	NA	|| id:ebi-a-GCST90016976	TRUE	reported	igd
879	8	123882833	-0.092834	0.0199807	3.64083e-06	14306	ebi-a-GCST90016976	rs10108780	A	G	NA	|| id:ebi-a-GCST90016976	TRUE	reported	igd
880	8	138638199	0.0834413	0.0180989	4.17311e-06	14306	ebi-a-GCST90016976	rs10090365	G	A	NA	|| id:ebi-a-GCST90016976	TRUE	reported	igd
881	9	10611282	-0.0834858	0.0182426	5.4718e-06	14306	ebi-a-GCST90016976	rs10809135	C	T	NA	|| id:ebi-a-GCST90016976	TRUE	reported	igd
882	10	82879688	-0.0818459	0.0180086	8.33067e-06	14306	ebi-a-GCST90016976	rs386526	G	C	NA	|| id:ebi-a-GCST90016976	TRUE	reported	igd
883	12	115352769	-0.0840437	0.0187031	7.88787e-06	14306	ebi-a-GCST90016976	rs6489992	A	G	NA	|| id:ebi-a-GCST90016976	TRUE	reported	igd
884	14	76403542	0.0951085	0.0212799	9.29458e-06	14306	ebi-a-GCST90016976	rs7400877	C	T	NA	|| id:ebi-a-GCST90016976	TRUE	reported	igd
885	15	62394540	-0.0969304	0.0214221	5.80056e-06	14306	ebi-a-GCST90016976	rs6494306	A	G	NA	|| id:ebi-a-GCST90016976	TRUE	reported	igd
886	19	47985753	-0.194561	0.0347932	4.25608e-08	14306	ebi-a-GCST90016976	rs830151	A	G	NA	|| id:ebi-a-GCST90016976	TRUE	reported	igd
887	1	240118443	0.140717	0.0304142	2.79892e-06	14306	ebi-a-GCST90016977	rs12404911	C	T	NA	|| id:ebi-a-GCST90016977	TRUE	reported	igd
888	4	122282768	-0.161826	0.0353447	3.62677e-06	14306	ebi-a-GCST90016977	rs77285108	G	A	NA	|| id:ebi-a-GCST90016977	TRUE	reported	igd
889	6	159485742	0.135254	0.0286209	3.62485e-06	14306	ebi-a-GCST90016977	rs212393	A	G	NA	|| id:ebi-a-GCST90016977	TRUE	reported	igd
890	6	105089665	0.11411	0.0251099	5.60725e-06	14306	ebi-a-GCST90016977	rs7742829	C	T	NA	|| id:ebi-a-GCST90016977	TRUE	reported	igd
891	7	57364320	0.129726	0.0284563	4.29368e-06	14306	ebi-a-GCST90016977	rs73128290	A	G	NA	|| id:ebi-a-GCST90016977	TRUE	reported	igd
892	2	230943099	0.0958394	0.0214723	8.74017e-06	14306	ebi-a-GCST90016978	rs62190261	A	C	NA	|| id:ebi-a-GCST90016978	TRUE	reported	igd
893	4	156131004	-0.0551969	0.0122069	6.50744e-06	14306	ebi-a-GCST90016978	rs10461257	A	G	NA	|| id:ebi-a-GCST90016978	TRUE	reported	igd
894	5	29352420	0.121547	0.0270977	9.41803e-06	14306	ebi-a-GCST90016978	rs79150079	C	A	NA	|| id:ebi-a-GCST90016978	TRUE	reported	igd
895	7	118096925	0.114108	0.0251983	3.25364e-06	14306	ebi-a-GCST90016978	rs62467127	C	T	NA	|| id:ebi-a-GCST90016978	TRUE	reported	igd
896	9	83043376	0.0514099	0.011136	3.96862e-06	14306	ebi-a-GCST90016978	rs892686	A	G	NA	|| id:ebi-a-GCST90016978	TRUE	reported	igd
897	10	126448374	0.124992	0.0274797	5.60673e-06	14306	ebi-a-GCST90016978	rs78521377	C	T	NA	|| id:ebi-a-GCST90016978	TRUE	reported	igd
898	18	67555560	-0.0904325	0.0204253	3.34033e-06	14306	ebi-a-GCST90016978	rs17081797	A	G	NA	|| id:ebi-a-GCST90016978	TRUE	reported	igd
899	18	1779609	-0.0862164	0.0194354	8.45766e-06	14306	ebi-a-GCST90016978	rs73952017	C	T	NA	|| id:ebi-a-GCST90016978	TRUE	reported	igd
900	19	35883736	0.049815	0.0110787	7.13181e-06	14306	ebi-a-GCST90016978	rs60954665	T	G	NA	|| id:ebi-a-GCST90016978	TRUE	reported	igd
901	19	34076956	0.0580248	0.0117185	7.00697e-07	14306	ebi-a-GCST90016978	rs999354	T	A	NA	|| id:ebi-a-GCST90016978	TRUE	reported	igd
902	19	49279227	-0.0828853	0.0179623	5.66709e-06	14306	ebi-a-GCST90016978	rs62132810	A	G	NA	|| id:ebi-a-GCST90016978	TRUE	reported	igd
903	1	8419420	0.160425	0.0360857	8.40601e-06	14306	ebi-a-GCST90016979	rs6577484	G	A	NA	|| id:ebi-a-GCST90016979	TRUE	reported	igd
904	3	103025517	-0.108859	0.023425	3.49406e-06	14306	ebi-a-GCST90016979	rs1948423	T	A	NA	|| id:ebi-a-GCST90016979	TRUE	reported	igd
905	5	9368158	0.142664	0.0311021	8.61529e-06	14306	ebi-a-GCST90016979	rs40656	C	T	NA	|| id:ebi-a-GCST90016979	TRUE	reported	igd
906	5	71186626	-0.113424	0.0233137	1.12243e-06	14306	ebi-a-GCST90016979	rs6890185	C	T	NA	|| id:ebi-a-GCST90016979	TRUE	reported	igd
907	5	95717619	-0.180591	0.0409505	7.24453e-06	14306	ebi-a-GCST90016979	rs4869133	G	A	NA	|| id:ebi-a-GCST90016979	TRUE	reported	igd
908	5	113126539	-0.102648	0.0227508	6.99939e-06	14306	ebi-a-GCST90016979	rs10074000	T	C	NA	|| id:ebi-a-GCST90016979	TRUE	reported	igd
909	6	143718234	-0.126746	0.0274657	7.8001e-06	14306	ebi-a-GCST90016979	rs71564433	T	A	NA	|| id:ebi-a-GCST90016979	TRUE	reported	igd
910	12	30268485	0.0997048	0.0221926	8.92442e-06	14306	ebi-a-GCST90016979	rs10506058	A	G	NA	|| id:ebi-a-GCST90016979	TRUE	reported	igd
911	15	59704208	-0.114993	0.0257186	8.40621e-06	14306	ebi-a-GCST90016979	rs77845139	A	G	NA	|| id:ebi-a-GCST90016979	TRUE	reported	igd
912	18	6348227	0.14708	0.0320875	5.58509e-06	14306	ebi-a-GCST90016979	rs61267978	T	C	NA	|| id:ebi-a-GCST90016979	TRUE	reported	igd
913	18	69274308	-0.157938	0.034187	4.0634e-06	14306	ebi-a-GCST90016979	rs1942371	G	A	NA	|| id:ebi-a-GCST90016979	TRUE	reported	igd
914	1	83252771	0.110967	0.0250498	8.84993e-06	14306	ebi-a-GCST90016980	rs11586026	A	T	NA	|| id:ebi-a-GCST90016980	TRUE	reported	igd
915	1	3041519	0.058139	0.0124492	2.76656e-06	14306	ebi-a-GCST90016980	rs2817172	C	T	NA	|| id:ebi-a-GCST90016980	TRUE	reported	igd
916	1	155676492	-0.139061	0.0334454	7.7555e-06	14306	ebi-a-GCST90016980	rs11264403	G	A	NA	|| id:ebi-a-GCST90016980	TRUE	reported	igd
917	3	111482845	-0.0616879	0.0137581	7.49463e-06	14306	ebi-a-GCST90016980	rs12490337	C	G	NA	|| id:ebi-a-GCST90016980	TRUE	reported	igd
918	5	84997131	-0.22736	0.0492575	4.31688e-06	14306	ebi-a-GCST90016980	rs115807074	A	G	NA	|| id:ebi-a-GCST90016980	TRUE	reported	igd
919	6	165722832	-0.0783246	0.0169209	2.05069e-06	14306	ebi-a-GCST90016980	rs550843	T	C	NA	|| id:ebi-a-GCST90016980	TRUE	reported	igd
920	9	136710881	0.0810718	0.0180121	4.8217e-06	14306	ebi-a-GCST90016980	rs12341505	G	A	NA	|| id:ebi-a-GCST90016980	TRUE	reported	igd
921	10	43270264	-0.184315	0.0392204	2.72038e-06	14306	ebi-a-GCST90016980	rs2795528	G	A	NA	|| id:ebi-a-GCST90016980	TRUE	reported	igd
922	12	43485015	0.110021	0.0246032	4.58121e-06	14306	ebi-a-GCST90016980	rs116847295	C	T	NA	|| id:ebi-a-GCST90016980	TRUE	reported	igd
923	2	195739311	0.0930178	0.0202658	1.71581e-06	14306	ebi-a-GCST90016981	rs73052258	G	A	NA	|| id:ebi-a-GCST90016981	TRUE	reported	igd
924	4	149818294	-0.108908	0.0240522	6.1355e-06	14306	ebi-a-GCST90016981	rs75672793	A	G	NA	|| id:ebi-a-GCST90016981	TRUE	reported	igd
925	7	24465024	-0.0540309	0.0120324	6.7825e-06	14306	ebi-a-GCST90016981	rs62448871	C	A	NA	|| id:ebi-a-GCST90016981	TRUE	reported	igd
926	10	8589813	-0.0537947	0.0120548	9.37605e-06	14306	ebi-a-GCST90016981	rs11597285	G	T	NA	|| id:ebi-a-GCST90016981	TRUE	reported	igd
927	11	107123199	0.0537401	0.0118848	6.52139e-06	14306	ebi-a-GCST90016981	rs10890671	C	T	NA	|| id:ebi-a-GCST90016981	TRUE	reported	igd
928	13	68610061	0.09597	0.0197312	8.79427e-07	14306	ebi-a-GCST90016981	rs9541268	C	A	NA	|| id:ebi-a-GCST90016981	TRUE	reported	igd
929	15	50026113	0.0668866	0.0149773	9.14724e-06	14306	ebi-a-GCST90016981	rs59414781	C	G	NA	|| id:ebi-a-GCST90016981	TRUE	reported	igd
930	16	77283458	-0.0563759	0.0127019	8.22565e-06	14306	ebi-a-GCST90016981	rs12921100	T	A	NA	|| id:ebi-a-GCST90016981	TRUE	reported	igd
931	17	47529492	0.0567751	0.011945	2.22039e-06	14306	ebi-a-GCST90016981	rs2671662	G	C	NA	|| id:ebi-a-GCST90016981	TRUE	reported	igd
932	19	56526640	-0.104264	0.0235841	7.09872e-06	14306	ebi-a-GCST90016981	rs149807560	C	A	NA	|| id:ebi-a-GCST90016981	TRUE	reported	igd
933	19	31760841	-0.0722307	0.01616	6.78172e-06	14306	ebi-a-GCST90016981	rs1496626	T	C	NA	|| id:ebi-a-GCST90016981	TRUE	reported	igd
934	21	29355467	0.0786551	0.0168217	2.42477e-06	14306	ebi-a-GCST90016981	rs2103510	G	A	NA	|| id:ebi-a-GCST90016981	TRUE	reported	igd
935	1	88233128	0.129218	0.0264518	1.00907e-06	14306	ebi-a-GCST90016982	rs305411	A	G	NA	|| id:ebi-a-GCST90016982	TRUE	reported	igd
936	2	137223458	0.0921817	0.0209405	8.07644e-06	14306	ebi-a-GCST90016982	rs12996055	A	C	NA	|| id:ebi-a-GCST90016982	TRUE	reported	igd
937	2	32242452	0.125703	0.0276296	5.76328e-06	14306	ebi-a-GCST90016982	rs74919520	G	A	NA	|| id:ebi-a-GCST90016982	TRUE	reported	igd
938	3	46483717	-0.0912179	0.019569	2.88975e-06	14306	ebi-a-GCST90016982	rs3828477	G	T	NA	|| id:ebi-a-GCST90016982	TRUE	reported	igd
939	4	34852443	-0.193354	0.0413815	2.73691e-06	14306	ebi-a-GCST90016982	rs55672356	T	A	NA	|| id:ebi-a-GCST90016982	TRUE	reported	igd
940	4	96389240	0.110695	0.0251199	9.55675e-06	14306	ebi-a-GCST90016982	rs28402691	T	C	NA	|| id:ebi-a-GCST90016982	TRUE	reported	igd
941	4	3852385	0.21591	0.0493019	9.12599e-06	14306	ebi-a-GCST90016982	rs76001613	C	G	NA	|| id:ebi-a-GCST90016982	TRUE	reported	igd
942	6	4714797	-0.147365	0.0319978	4.75762e-06	14306	ebi-a-GCST90016982	rs72821405	T	C	NA	|| id:ebi-a-GCST90016982	TRUE	reported	igd
943	6	97234939	0.0887412	0.0188377	2.34882e-06	14306	ebi-a-GCST90016982	rs213863	T	C	NA	|| id:ebi-a-GCST90016982	TRUE	reported	igd
944	9	137784868	0.100827	0.0220366	6.10183e-06	14306	ebi-a-GCST90016982	rs12684609	T	C	NA	|| id:ebi-a-GCST90016982	TRUE	reported	igd
945	11	103549974	0.253264	0.0540141	3.07249e-06	14306	ebi-a-GCST90016982	rs143662916	C	T	NA	|| id:ebi-a-GCST90016982	TRUE	reported	igd
946	12	98289796	-0.103931	0.0226826	5.71189e-06	14306	ebi-a-GCST90016982	rs11532348	C	T	NA	|| id:ebi-a-GCST90016982	TRUE	reported	igd
947	15	91166608	-0.0899597	0.020001	5.51049e-06	14306	ebi-a-GCST90016982	rs5011652	C	G	NA	|| id:ebi-a-GCST90016982	TRUE	reported	igd
948	20	57574851	0.0781125	0.0171916	6.26297e-06	14306	ebi-a-GCST90016982	rs189356	G	A	NA	|| id:ebi-a-GCST90016982	TRUE	reported	igd
949	1	30400301	0.0580232	0.0122722	1.95916e-06	14306	ebi-a-GCST90016983	rs1010560	C	A	NA	|| id:ebi-a-GCST90016983	TRUE	reported	igd
950	1	95424321	-0.0718988	0.0144651	1.0329e-06	14306	ebi-a-GCST90016983	rs74101919	T	C	NA	|| id:ebi-a-GCST90016983	TRUE	reported	igd
951	2	22079770	0.0499197	0.0113558	8.95282e-06	14306	ebi-a-GCST90016983	rs1519491	T	C	NA	|| id:ebi-a-GCST90016983	TRUE	reported	igd
952	3	165693143	0.0573137	0.0127573	8.5686e-06	14306	ebi-a-GCST90016983	rs73167075	T	C	NA	|| id:ebi-a-GCST90016983	TRUE	reported	igd
953	4	174468316	-0.08963	0.0186508	1.57195e-06	14306	ebi-a-GCST90016983	rs56405618	A	G	NA	|| id:ebi-a-GCST90016983	TRUE	reported	igd
954	6	72529277	-0.0510343	0.0109535	3.32859e-06	14306	ebi-a-GCST90016983	rs1576241	A	G	NA	|| id:ebi-a-GCST90016983	TRUE	reported	igd
955	7	132556835	0.0518543	0.0113136	4.55229e-06	14306	ebi-a-GCST90016983	rs7784490	G	C	NA	|| id:ebi-a-GCST90016983	TRUE	reported	igd
956	10	15913820	-0.205899	0.0460018	8.61847e-06	14306	ebi-a-GCST90016983	rs946513	T	C	NA	|| id:ebi-a-GCST90016983	TRUE	reported	igd
957	11	124554061	0.0903299	0.0197212	4.9153e-06	14306	ebi-a-GCST90016983	rs12794898	G	T	NA	|| id:ebi-a-GCST90016983	TRUE	reported	igd
958	11	134622282	0.167591	0.0355224	1.97916e-06	14306	ebi-a-GCST90016983	rs73031725	T	C	NA	|| id:ebi-a-GCST90016983	TRUE	reported	igd
959	14	29898456	-0.0521782	0.0118051	8.00774e-06	14306	ebi-a-GCST90016983	rs12886051	G	C	NA	|| id:ebi-a-GCST90016983	TRUE	reported	igd
960	19	2600717	-0.0561173	0.0126824	7.65332e-06	14306	ebi-a-GCST90016983	rs2907920	G	A	NA	|| id:ebi-a-GCST90016983	TRUE	reported	igd
961	20	4319420	-0.0585649	0.0109914	1.1397e-07	14306	ebi-a-GCST90016983	rs4277593	G	A	NA	|| id:ebi-a-GCST90016983	TRUE	reported	igd
962	1	4210455	0.0727361	0.0161662	6.30681e-06	14306	ebi-a-GCST90016984	rs9426473	A	G	NA	|| id:ebi-a-GCST90016984	TRUE	reported	igd
963	1	112139008	-0.0804405	0.0164216	1.185e-06	14306	ebi-a-GCST90016984	rs6677933	C	T	NA	|| id:ebi-a-GCST90016984	TRUE	reported	igd
964	1	223688236	-0.0955381	0.0215724	6.68252e-06	14306	ebi-a-GCST90016984	rs61823518	A	C	NA	|| id:ebi-a-GCST90016984	TRUE	reported	igd
965	3	180544880	0.0736486	0.0164921	9.95108e-06	14306	ebi-a-GCST90016984	rs12634070	T	C	NA	|| id:ebi-a-GCST90016984	TRUE	reported	igd
966	4	131125786	-0.0649382	0.013919	2.27117e-06	14306	ebi-a-GCST90016984	rs72680320	T	C	NA	|| id:ebi-a-GCST90016984	TRUE	reported	igd
967	5	34794789	0.0594312	0.0135375	7.64874e-06	14306	ebi-a-GCST90016984	rs10070053	A	G	NA	|| id:ebi-a-GCST90016984	TRUE	reported	igd
968	9	25554068	0.0754415	0.0164619	4.72335e-06	14306	ebi-a-GCST90016984	rs2482516	C	T	NA	|| id:ebi-a-GCST90016984	TRUE	reported	igd
969	10	129715759	-0.066536	0.0147661	8.25962e-06	14306	ebi-a-GCST90016984	rs35890118	A	G	NA	|| id:ebi-a-GCST90016984	TRUE	reported	igd
970	14	86833255	0.0665288	0.0138558	1.57692e-06	14306	ebi-a-GCST90016984	rs1958519	T	A	NA	|| id:ebi-a-GCST90016984	TRUE	reported	igd
971	20	49266770	0.117085	0.0233995	9.3754e-07	14306	ebi-a-GCST90016984	rs59936925	A	T	NA	|| id:ebi-a-GCST90016984	TRUE	reported	igd
972	1	149998497	0.0596434	0.0129279	4.32245e-06	14306	ebi-a-GCST90016985	rs7521171	A	G	NA	|| id:ebi-a-GCST90016985	TRUE	reported	igd
973	2	240727657	-0.0709302	0.0150918	2.20318e-06	14306	ebi-a-GCST90016985	rs13394391	C	T	NA	|| id:ebi-a-GCST90016985	TRUE	reported	igd
974	7	76357726	0.051211	0.0113031	7.32605e-06	14306	ebi-a-GCST90016985	rs13247359	G	A	NA	|| id:ebi-a-GCST90016985	TRUE	reported	igd
975	8	4128340	-0.0582385	0.0115052	4.17561e-07	14306	ebi-a-GCST90016985	rs62481985	G	C	NA	|| id:ebi-a-GCST90016985	TRUE	reported	igd
976	9	13799809	-0.0515518	0.0115923	9.27428e-06	14306	ebi-a-GCST90016985	rs10810043	G	A	NA	|| id:ebi-a-GCST90016985	TRUE	reported	igd
977	14	99141751	-0.0619514	0.0137787	7.04288e-06	14306	ebi-a-GCST90016985	rs4575475	A	G	NA	|| id:ebi-a-GCST90016985	TRUE	reported	igd
978	17	26104511	0.0516921	0.0113054	4.78696e-06	14306	ebi-a-GCST90016985	rs11080344	C	T	NA	|| id:ebi-a-GCST90016985	TRUE	reported	igd
979	17	76343961	0.0645443	0.0148833	9.63607e-06	14306	ebi-a-GCST90016985	rs11077359	C	T	NA	|| id:ebi-a-GCST90016985	TRUE	reported	igd
980	19	40032132	0.0577411	0.0113476	4.16457e-07	14306	ebi-a-GCST90016985	rs8100692	T	C	NA	|| id:ebi-a-GCST90016985	TRUE	reported	igd
981	22	21331556	-0.145257	0.0294239	7.81088e-07	14306	ebi-a-GCST90016985	rs178271	C	T	NA	|| id:ebi-a-GCST90016985	TRUE	reported	igd
982	1	118723685	-0.0805036	0.0167257	1.56776e-06	14306	ebi-a-GCST90016986	rs1582238	C	T	NA	|| id:ebi-a-GCST90016986	TRUE	reported	igd
983	1	85205632	-0.13834	0.029554	3.51925e-06	14306	ebi-a-GCST90016986	rs9725395	A	G	NA	|| id:ebi-a-GCST90016986	TRUE	reported	igd
984	3	72207794	0.0977912	0.0197263	9.59555e-07	14306	ebi-a-GCST90016986	rs4677103	A	G	NA	|| id:ebi-a-GCST90016986	TRUE	reported	igd
985	4	120741726	0.0817755	0.0181686	6.82889e-06	14306	ebi-a-GCST90016986	rs2892880	G	A	NA	|| id:ebi-a-GCST90016986	TRUE	reported	igd
986	4	147414743	-0.147383	0.0293796	4.33112e-07	14306	ebi-a-GCST90016986	rs72731813	C	T	NA	|| id:ebi-a-GCST90016986	TRUE	reported	igd
987	7	79734541	0.106503	0.0238473	6.62811e-06	14306	ebi-a-GCST90016986	rs28696126	T	A	NA	|| id:ebi-a-GCST90016986	TRUE	reported	igd
988	9	8786663	0.11381	0.0232806	1.44534e-06	14306	ebi-a-GCST90016986	rs112893842	T	C	NA	|| id:ebi-a-GCST90016986	TRUE	reported	igd
989	10	66407366	-0.0715978	0.0156309	4.83237e-06	14306	ebi-a-GCST90016986	rs4344384	T	G	NA	|| id:ebi-a-GCST90016986	TRUE	reported	igd
990	21	41811003	0.174369	0.0362226	2.15293e-06	14306	ebi-a-GCST90016986	rs55658617	T	C	NA	|| id:ebi-a-GCST90016986	TRUE	reported	igd
991	22	24804081	0.142939	0.0299793	2.52046e-06	14306	ebi-a-GCST90016986	rs9608282	T	G	NA	|| id:ebi-a-GCST90016986	TRUE	reported	igd
992	1	68664315	-0.127185	0.0281887	6.54757e-06	14306	ebi-a-GCST90016987	rs12031543	T	C	NA	|| id:ebi-a-GCST90016987	TRUE	reported	igd
993	2	198089911	0.109402	0.0226964	1.79449e-06	14306	ebi-a-GCST90016987	rs16863365	A	G	NA	|| id:ebi-a-GCST90016987	TRUE	reported	igd
994	3	67478973	0.119141	0.0250891	3.78669e-06	14306	ebi-a-GCST90016987	rs13066142	G	A	NA	|| id:ebi-a-GCST90016987	TRUE	reported	igd
995	5	52633741	0.0854927	0.0172749	8.5487e-07	14306	ebi-a-GCST90016987	rs2456226	A	C	NA	|| id:ebi-a-GCST90016987	TRUE	reported	igd
996	5	139410687	0.0770979	0.0169735	4.93856e-06	14306	ebi-a-GCST90016987	rs6580353	T	C	NA	|| id:ebi-a-GCST90016987	TRUE	reported	igd
997	8	105462047	-0.0811971	0.0174234	2.42438e-06	14306	ebi-a-GCST90016987	rs2853179	T	C	NA	|| id:ebi-a-GCST90016987	TRUE	reported	igd
998	8	57972916	-0.106594	0.0239337	8.29755e-06	14306	ebi-a-GCST90016987	rs72647089	T	G	NA	|| id:ebi-a-GCST90016987	TRUE	reported	igd
999	10	130170270	0.0654931	0.0148681	9.14282e-06	14306	ebi-a-GCST90016987	rs2032031	G	A	NA	|| id:ebi-a-GCST90016987	TRUE	reported	igd
1000	13	64264446	-0.154496	0.0339396	6.65426e-06	14306	ebi-a-GCST90016987	rs2590913	A	G	NA	|| id:ebi-a-GCST90016987	TRUE	reported	igd
1001	14	97116904	0.0691756	0.0147285	2.70302e-06	14306	ebi-a-GCST90016987	rs11160353	A	T	NA	|| id:ebi-a-GCST90016987	TRUE	reported	igd
1002	18	13447995	-0.212582	0.0470044	5.64313e-06	14306	ebi-a-GCST90016987	rs4797774	A	G	NA	|| id:ebi-a-GCST90016987	TRUE	reported	igd
1003	1	172809633	0.0727223	0.016451	9.46085e-06	14306	ebi-a-GCST90016988	rs75416973	A	G	NA	|| id:ebi-a-GCST90016988	TRUE	reported	igd
1004	3	45809449	-0.0601454	0.0135366	9.60771e-06	14306	ebi-a-GCST90016988	rs764177	C	A	NA	|| id:ebi-a-GCST90016988	TRUE	reported	igd
1005	4	23294359	0.0773514	0.0170915	7.37055e-06	14306	ebi-a-GCST90016988	rs10938938	A	G	NA	|| id:ebi-a-GCST90016988	TRUE	reported	igd
1006	7	150890034	0.0647132	0.0143314	5.93267e-06	14306	ebi-a-GCST90016988	rs2435610	A	C	NA	|| id:ebi-a-GCST90016988	TRUE	reported	igd
1007	8	138295725	-0.0655301	0.013186	5.50744e-07	14306	ebi-a-GCST90016988	rs11166701	G	A	NA	|| id:ebi-a-GCST90016988	TRUE	reported	igd
1008	9	25447080	-0.161296	0.0364332	8.19219e-06	14306	ebi-a-GCST90016988	rs76680460	G	A	NA	|| id:ebi-a-GCST90016988	TRUE	reported	igd
1009	10	23199653	0.0668509	0.0147685	5.83727e-06	14306	ebi-a-GCST90016988	rs4747450	C	A	NA	|| id:ebi-a-GCST90016988	TRUE	reported	igd
1010	11	10967286	0.076227	0.0170411	5.1363e-06	14306	ebi-a-GCST90016988	rs517089	T	A	NA	|| id:ebi-a-GCST90016988	TRUE	reported	igd
1011	11	92267129	0.0596297	0.0130052	4.8568e-06	14306	ebi-a-GCST90016988	rs4753063	A	G	NA	|| id:ebi-a-GCST90016988	TRUE	reported	igd
1012	14	102458052	-0.113054	0.0261933	7.88116e-06	14306	ebi-a-GCST90016988	rs10138457	T	C	NA	|| id:ebi-a-GCST90016988	TRUE	reported	igd
1013	15	32955095	0.0662403	0.0146315	5.91412e-06	14306	ebi-a-GCST90016988	rs11071887	T	C	NA	|| id:ebi-a-GCST90016988	TRUE	reported	igd
1014	16	9336862	0.0865932	0.0193719	8.07904e-06	14306	ebi-a-GCST90016988	rs2314294	T	C	NA	|| id:ebi-a-GCST90016988	TRUE	reported	igd
1015	3	6826520	0.0497368	0.0112621	8.80055e-06	14306	ebi-a-GCST90016989	rs345219	G	T	NA	|| id:ebi-a-GCST90016989	TRUE	reported	igd
1016	4	60992340	-0.0697217	0.0150285	4.56688e-06	14306	ebi-a-GCST90016989	rs1899291	T	C	NA	|| id:ebi-a-GCST90016989	TRUE	reported	igd
1017	6	25078050	-0.13745	0.0299983	3.16738e-06	14306	ebi-a-GCST90016989	rs73729431	C	T	NA	|| id:ebi-a-GCST90016989	TRUE	reported	igd
1018	6	116078810	0.0881722	0.0193683	5.33126e-06	14306	ebi-a-GCST90016989	rs12216169	T	A	NA	|| id:ebi-a-GCST90016989	TRUE	reported	igd
1019	6	74605806	-0.0516127	0.0112852	5.28701e-06	14306	ebi-a-GCST90016989	rs3005511	G	A	NA	|| id:ebi-a-GCST90016989	TRUE	reported	igd
1020	7	154978183	-0.055544	0.0125223	9.15145e-06	14306	ebi-a-GCST90016989	rs12537781	T	C	NA	|| id:ebi-a-GCST90016989	TRUE	reported	igd
1021	8	15768657	-0.0974091	0.0194379	7.46603e-07	14306	ebi-a-GCST90016989	rs62503162	A	G	NA	|| id:ebi-a-GCST90016989	TRUE	reported	igd
1022	8	127905865	0.0715309	0.0150878	2.25284e-06	14306	ebi-a-GCST90016989	rs13279148	G	A	NA	|| id:ebi-a-GCST90016989	TRUE	reported	igd
1023	9	106815466	-0.0634136	0.0142227	5.77511e-06	14306	ebi-a-GCST90016989	rs62583469	T	A	NA	|| id:ebi-a-GCST90016989	TRUE	reported	igd
1024	11	8729057	0.163846	0.036608	7.68051e-06	14306	ebi-a-GCST90016989	rs3752849	G	A	NA	|| id:ebi-a-GCST90016989	TRUE	reported	igd
1025	16	81803497	-0.0488254	0.0109063	7.05781e-06	14306	ebi-a-GCST90016989	rs11150408	G	T	NA	|| id:ebi-a-GCST90016989	TRUE	reported	igd
1026	17	70733523	0.0574165	0.0122472	4.00691e-06	14306	ebi-a-GCST90016989	rs4793307	C	T	NA	|| id:ebi-a-GCST90016989	TRUE	reported	igd
1027	1	9136139	-0.188618	0.0403613	3.34649e-06	14306	ebi-a-GCST90016990	rs112205261	T	C	NA	|| id:ebi-a-GCST90016990	TRUE	reported	igd
1028	2	45453805	0.107774	0.0236527	4.1759e-06	14306	ebi-a-GCST90016990	rs3851328	G	T	NA	|| id:ebi-a-GCST90016990	TRUE	reported	igd
1029	2	141337454	-0.0879736	0.0197127	8.37124e-06	14306	ebi-a-GCST90016990	rs6430926	T	C	NA	|| id:ebi-a-GCST90016990	TRUE	reported	igd
1030	3	20807454	-0.121331	0.0272024	7.61921e-06	14306	ebi-a-GCST90016990	rs13070736	A	C	NA	|| id:ebi-a-GCST90016990	TRUE	reported	igd
1031	4	70483957	-0.093486	0.0210208	9.02714e-06	14306	ebi-a-GCST90016990	rs2877457	G	A	NA	|| id:ebi-a-GCST90016990	TRUE	reported	igd
1032	7	38335954	-0.0980582	0.0197653	7.36207e-07	14306	ebi-a-GCST90016990	rs2240838	G	A	NA	|| id:ebi-a-GCST90016990	TRUE	reported	igd
1033	11	102461599	-0.0907728	0.0198096	5.2313e-06	14306	ebi-a-GCST90016990	rs1784446	A	G	NA	|| id:ebi-a-GCST90016990	TRUE	reported	igd
1034	15	65691324	0.108495	0.0245457	8.94211e-06	14306	ebi-a-GCST90016990	rs67490567	T	C	NA	|| id:ebi-a-GCST90016990	TRUE	reported	igd
1035	17	17098213	-0.110522	0.0247653	5.71465e-06	14306	ebi-a-GCST90016990	rs4985746	A	G	NA	|| id:ebi-a-GCST90016990	TRUE	reported	igd
1036	20	55647869	0.175349	0.0378576	4.8257e-06	14306	ebi-a-GCST90016990	rs76663501	C	T	NA	|| id:ebi-a-GCST90016990	TRUE	reported	igd
1037	21	29778032	-0.102572	0.0221108	3.88893e-06	14306	ebi-a-GCST90016990	rs2223081	A	G	NA	|| id:ebi-a-GCST90016990	TRUE	reported	igd
1038	2	19973210	0.0893384	0.0199069	9.84419e-06	14306	ebi-a-GCST90016991	rs12710729	C	A	NA	|| id:ebi-a-GCST90016991	TRUE	reported	igd
1039	3	111419486	0.120965	0.0263054	5.26842e-06	14306	ebi-a-GCST90016991	rs1553971	T	G	NA	|| id:ebi-a-GCST90016991	TRUE	reported	igd
1040	4	189060431	-0.0978125	0.0216636	8.21826e-06	14306	ebi-a-GCST90016991	rs11938607	C	T	NA	|| id:ebi-a-GCST90016991	TRUE	reported	igd
1041	8	55330814	0.137001	0.0302124	7.7464e-06	14306	ebi-a-GCST90016991	rs13258851	A	G	NA	|| id:ebi-a-GCST90016991	TRUE	reported	igd
1042	8	50822676	-0.106447	0.0224159	2.71688e-06	14306	ebi-a-GCST90016991	rs3812426	A	G	NA	|| id:ebi-a-GCST90016991	TRUE	reported	igd
1043	10	109417101	-0.0952742	0.0211569	8.85116e-06	14306	ebi-a-GCST90016991	rs12257723	A	C	NA	|| id:ebi-a-GCST90016991	TRUE	reported	igd
1044	11	24001840	0.129006	0.0284844	4.9187e-06	14306	ebi-a-GCST90016991	rs11027642	C	T	NA	|| id:ebi-a-GCST90016991	TRUE	reported	igd
1045	11	124764527	-0.121065	0.0251658	1.65002e-06	14306	ebi-a-GCST90016991	rs12278566	T	A	NA	|| id:ebi-a-GCST90016991	TRUE	reported	igd
1046	15	36178565	-0.107319	0.022515	2.23748e-06	14306	ebi-a-GCST90016991	rs2683098	T	C	NA	|| id:ebi-a-GCST90016991	TRUE	reported	igd
1047	15	53375201	0.091546	0.0195787	3.22887e-06	14306	ebi-a-GCST90016991	rs1508033	A	C	NA	|| id:ebi-a-GCST90016991	TRUE	reported	igd
1048	17	53367641	0.100627	0.022546	7.34852e-06	14306	ebi-a-GCST90016991	rs11079158	T	C	NA	|| id:ebi-a-GCST90016991	TRUE	reported	igd
1049	21	21610254	0.0939071	0.0201104	4.16217e-06	14306	ebi-a-GCST90016991	rs4462860	G	A	NA	|| id:ebi-a-GCST90016991	TRUE	reported	igd
1050	2	19611953	0.182308	0.0382298	2.1734e-06	14306	ebi-a-GCST90016992	rs114731706	T	G	NA	|| id:ebi-a-GCST90016992	TRUE	reported	igd
1051	2	236439879	0.132988	0.0298306	5.88044e-06	14306	ebi-a-GCST90016992	rs77655283	G	A	NA	|| id:ebi-a-GCST90016992	TRUE	reported	igd
1052	4	127336602	0.0966008	0.0162677	3.05647e-09	14306	ebi-a-GCST90016992	rs11098863	A	T	NA	|| id:ebi-a-GCST90016992	TRUE	reported	igd
1053	6	37567189	0.0755513	0.0166263	5.69626e-06	14306	ebi-a-GCST90016992	rs9470637	T	A	NA	|| id:ebi-a-GCST90016992	TRUE	reported	igd
1054	7	89709883	0.0843291	0.0189864	8.89857e-06	14306	ebi-a-GCST90016992	rs2051957	C	T	NA	|| id:ebi-a-GCST90016992	TRUE	reported	igd
1055	8	113109756	0.132323	0.0293688	6.40575e-06	14306	ebi-a-GCST90016992	rs10098492	T	C	NA	|| id:ebi-a-GCST90016992	TRUE	reported	igd
1056	10	20280612	-0.0860019	0.0169148	5.23854e-07	14306	ebi-a-GCST90016992	rs7923280	T	A	NA	|| id:ebi-a-GCST90016992	TRUE	reported	igd
1057	11	62174193	-0.0980897	0.0208995	2.94042e-06	14306	ebi-a-GCST90016992	rs3017103	G	A	NA	|| id:ebi-a-GCST90016992	TRUE	reported	igd
1058	12	69515102	0.26199	0.055123	4.8492e-06	14306	ebi-a-GCST90016992	rs73331712	T	C	NA	|| id:ebi-a-GCST90016992	TRUE	reported	igd
1059	1	167818597	0.142548	0.0320688	9.09411e-06	14306	ebi-a-GCST90016993	rs61806970	C	T	NA	|| id:ebi-a-GCST90016993	TRUE	reported	igd
1060	1	42333631	-0.143381	0.0281514	6.33126e-07	14306	ebi-a-GCST90016993	rs710230	C	T	NA	|| id:ebi-a-GCST90016993	TRUE	reported	igd
1061	2	34595533	-0.0684526	0.0152443	6.85299e-06	14306	ebi-a-GCST90016993	rs1434153	G	A	NA	|| id:ebi-a-GCST90016993	TRUE	reported	igd
1062	4	25446787	-0.0810636	0.0163308	7.59347e-07	14306	ebi-a-GCST90016993	rs4697572	A	G	NA	|| id:ebi-a-GCST90016993	TRUE	reported	igd
1063	5	34892042	-0.0740482	0.0158891	3.74938e-06	14306	ebi-a-GCST90016993	rs340991	A	G	NA	|| id:ebi-a-GCST90016993	TRUE	reported	igd
1064	5	77815056	0.0662914	0.0144203	4.58606e-06	14306	ebi-a-GCST90016993	rs17804233	C	T	NA	|| id:ebi-a-GCST90016993	TRUE	reported	igd
1065	6	24292185	0.14147	0.0336352	9.85281e-06	14306	ebi-a-GCST90016993	rs3804326	A	G	NA	|| id:ebi-a-GCST90016993	TRUE	reported	igd
1066	8	38780606	-0.067015	0.0143201	3.01544e-06	14306	ebi-a-GCST90016993	rs6474512	C	A	NA	|| id:ebi-a-GCST90016993	TRUE	reported	igd
1067	9	90586043	-0.0668051	0.0143224	3.68154e-06	14306	ebi-a-GCST90016993	rs622418	A	G	NA	|| id:ebi-a-GCST90016993	TRUE	reported	igd
1068	10	36394609	-0.0968026	0.0217883	6.0431e-06	14306	ebi-a-GCST90016993	rs16936671	C	T	NA	|| id:ebi-a-GCST90016993	TRUE	reported	igd
1069	11	121876913	-0.111157	0.0234426	2.16118e-06	14306	ebi-a-GCST90016993	rs58236560	G	T	NA	|| id:ebi-a-GCST90016993	TRUE	reported	igd
1070	11	36871523	-0.0641339	0.0144295	8.79468e-06	14306	ebi-a-GCST90016993	rs2901723	A	C	NA	|| id:ebi-a-GCST90016993	TRUE	reported	igd
1071	13	46372065	0.0646003	0.0143479	6.39043e-06	14306	ebi-a-GCST90016993	rs9590927	A	G	NA	|| id:ebi-a-GCST90016993	TRUE	reported	igd
1072	17	10177708	-0.0839861	0.0142741	4.30953e-09	14306	ebi-a-GCST90016993	rs7221249	G	A	NA	|| id:ebi-a-GCST90016993	TRUE	reported	igd
1073	17	71411325	-0.0875551	0.0195556	6.12703e-06	14306	ebi-a-GCST90016993	rs34528142	C	G	NA	|| id:ebi-a-GCST90016993	TRUE	reported	igd
1074	19	55857777	-0.0687134	0.0151835	7.66161e-06	14306	ebi-a-GCST90016993	rs45480394	T	G	NA	|| id:ebi-a-GCST90016993	TRUE	reported	igd
1075	2	175403951	-0.169667	0.0374238	3.57511e-06	14306	ebi-a-GCST90016994	rs75949021	T	C	NA	|| id:ebi-a-GCST90016994	TRUE	reported	igd
1076	1	48961903	-0.100851	0.0222045	8.24499e-06	14306	ebi-a-GCST90016995	rs2798105	A	G	NA	|| id:ebi-a-GCST90016995	TRUE	reported	igd
1077	2	236515155	0.0626172	0.0139919	9.70465e-06	14306	ebi-a-GCST90016995	rs57024273	T	C	NA	|| id:ebi-a-GCST90016995	TRUE	reported	igd
1078	3	3173016	0.075657	0.0164155	5.87273e-06	14306	ebi-a-GCST90016995	rs11706043	T	A	NA	|| id:ebi-a-GCST90016995	TRUE	reported	igd
1079	5	79863544	0.0594401	0.013598	7.99558e-06	14306	ebi-a-GCST90016995	rs118526	A	C	NA	|| id:ebi-a-GCST90016995	TRUE	reported	igd
1080	7	140678199	0.172283	0.038041	5.27716e-06	14306	ebi-a-GCST90016995	rs113513883	A	G	NA	|| id:ebi-a-GCST90016995	TRUE	reported	igd
1081	7	128054100	-0.0609885	0.0135157	7.47309e-06	14306	ebi-a-GCST90016995	rs4731451	G	A	NA	|| id:ebi-a-GCST90016995	TRUE	reported	igd
1082	7	31136897	0.115505	0.0237628	1.42479e-06	14306	ebi-a-GCST90016995	rs2267739	G	C	NA	|| id:ebi-a-GCST90016995	TRUE	reported	igd
1083	9	136179347	-0.0592004	0.0129486	4.76925e-06	14306	ebi-a-GCST90016995	rs592299	T	C	NA	|| id:ebi-a-GCST90016995	TRUE	reported	igd
1084	10	69394914	0.117362	0.0264533	9.65028e-06	14306	ebi-a-GCST90016995	rs117092367	A	T	NA	|| id:ebi-a-GCST90016995	TRUE	reported	igd
1085	11	134774845	0.0613376	0.0130644	3.03753e-06	14306	ebi-a-GCST90016995	rs1154904	G	A	NA	|| id:ebi-a-GCST90016995	TRUE	reported	igd
1086	13	23253392	0.151009	0.0323434	3.3335e-06	14306	ebi-a-GCST90016995	rs113127095	A	G	NA	|| id:ebi-a-GCST90016995	TRUE	reported	igd
1087	16	77711641	0.101976	0.0222883	4.92334e-06	14306	ebi-a-GCST90016995	rs35555519	C	G	NA	|| id:ebi-a-GCST90016995	TRUE	reported	igd
1088	16	3750623	0.0732963	0.0163589	8.20635e-06	14306	ebi-a-GCST90016995	rs112767262	T	C	NA	|| id:ebi-a-GCST90016995	TRUE	reported	igd
1089	17	14173290	-0.136384	0.0302576	5.90391e-06	14306	ebi-a-GCST90016995	rs7502686	G	C	NA	|| id:ebi-a-GCST90016995	TRUE	reported	igd
1090	21	39324484	-0.119296	0.024839	2.19392e-06	14306	ebi-a-GCST90016995	rs73208162	A	G	NA	|| id:ebi-a-GCST90016995	TRUE	reported	igd
1091	2	218237281	-0.101329	0.0227324	9.27043e-06	14306	ebi-a-GCST90016996	rs12151423	G	A	NA	|| id:ebi-a-GCST90016996	TRUE	reported	igd
1092	4	184628931	-0.104806	0.0225751	3.73147e-06	14306	ebi-a-GCST90016996	rs4862235	A	G	NA	|| id:ebi-a-GCST90016996	TRUE	reported	igd
1093	4	6856564	-0.236717	0.0531335	8.1553e-06	14306	ebi-a-GCST90016996	rs73199919	T	C	NA	|| id:ebi-a-GCST90016996	TRUE	reported	igd
1094	4	144665178	-0.145997	0.0327192	7.96746e-06	14306	ebi-a-GCST90016996	rs13139592	T	C	NA	|| id:ebi-a-GCST90016996	TRUE	reported	igd
1095	5	17460096	-0.201481	0.043286	3.7812e-06	14306	ebi-a-GCST90016996	rs62348779	T	C	NA	|| id:ebi-a-GCST90016996	TRUE	reported	igd
1096	10	22892667	-0.105143	0.022942	4.55806e-06	14306	ebi-a-GCST90016996	rs2913110	T	C	NA	|| id:ebi-a-GCST90016996	TRUE	reported	igd
1097	10	94185213	-0.170873	0.0362844	2.38035e-06	14306	ebi-a-GCST90016996	rs112617308	T	C	NA	|| id:ebi-a-GCST90016996	TRUE	reported	igd
1098	11	80236833	-0.108225	0.0240319	7.34345e-06	14306	ebi-a-GCST90016996	rs6591893	A	G	NA	|| id:ebi-a-GCST90016996	TRUE	reported	igd
1099	14	23060552	-0.120888	0.0266264	6.99294e-06	14306	ebi-a-GCST90016996	rs1384962	G	A	NA	|| id:ebi-a-GCST90016996	TRUE	reported	igd
1100	22	48190598	0.111927	0.0251252	7.0283e-06	14306	ebi-a-GCST90016996	rs720439	G	A	NA	|| id:ebi-a-GCST90016996	TRUE	reported	igd
1101	22	26922534	-0.238718	0.0528561	4.98781e-06	14306	ebi-a-GCST90016996	rs9613196	T	A	NA	|| id:ebi-a-GCST90016996	TRUE	reported	igd
1102	1	200638489	0.0783322	0.0174719	2.62198e-06	14306	ebi-a-GCST90016997	rs115325767	G	C	NA	|| id:ebi-a-GCST90016997	TRUE	reported	igd
1103	2	50797401	-0.0641017	0.0141153	8.61807e-06	14306	ebi-a-GCST90016997	rs79895140	T	C	NA	|| id:ebi-a-GCST90016997	TRUE	reported	igd
1104	3	127139574	-0.0521584	0.0112353	4.26108e-06	14306	ebi-a-GCST90016997	rs6762473	A	C	NA	|| id:ebi-a-GCST90016997	TRUE	reported	igd
1105	3	113794507	0.0630776	0.0144485	9.26254e-06	14306	ebi-a-GCST90016997	rs11720857	C	T	NA	|| id:ebi-a-GCST90016997	TRUE	reported	igd
1106	3	81595477	0.123055	0.0266375	4.78983e-06	14306	ebi-a-GCST90016997	rs76898927	G	A	NA	|| id:ebi-a-GCST90016997	TRUE	reported	igd
1107	7	33603146	-0.0590705	0.0132929	8.88976e-06	14306	ebi-a-GCST90016997	rs1020520	T	G	NA	|| id:ebi-a-GCST90016997	TRUE	reported	igd
1108	7	31085162	0.0962228	0.0168388	1.03786e-08	14306	ebi-a-GCST90016997	rs17159861	C	T	NA	|| id:ebi-a-GCST90016997	TRUE	reported	igd
1109	7	73306506	-0.0786783	0.0174038	9.1772e-06	14306	ebi-a-GCST90016997	rs4717831	T	A	NA	|| id:ebi-a-GCST90016997	TRUE	reported	igd
1110	7	16380806	-0.0828719	0.016431	2.52029e-07	14306	ebi-a-GCST90016997	rs9648214	T	C	NA	|| id:ebi-a-GCST90016997	TRUE	reported	igd
1111	10	84506096	-0.0538845	0.0121245	9.85644e-06	14306	ebi-a-GCST90016997	rs2644213	A	G	NA	|| id:ebi-a-GCST90016997	TRUE	reported	igd
1112	10	2215931	-0.0505823	0.0113455	5.98467e-06	14306	ebi-a-GCST90016997	rs10444197	A	G	NA	|| id:ebi-a-GCST90016997	TRUE	reported	igd
1113	12	32713919	-0.0477832	0.0107833	9.37951e-06	14306	ebi-a-GCST90016997	rs11052069	C	T	NA	|| id:ebi-a-GCST90016997	TRUE	reported	igd
1114	15	36911598	-0.0533159	0.0115935	4.348e-06	14306	ebi-a-GCST90016997	rs12906958	C	T	NA	|| id:ebi-a-GCST90016997	TRUE	reported	igd
1115	15	97869293	-0.0769698	0.0172101	7.50205e-06	14306	ebi-a-GCST90016997	rs62024432	C	T	NA	|| id:ebi-a-GCST90016997	TRUE	reported	igd
1116	15	86440997	-0.0515152	0.0110294	1.98976e-06	14306	ebi-a-GCST90016997	rs4076415	G	T	NA	|| id:ebi-a-GCST90016997	TRUE	reported	igd
1117	2	115197171	0.155659	0.0375612	3.13914e-06	14306	ebi-a-GCST90016998	rs72839198	C	G	NA	|| id:ebi-a-GCST90016998	TRUE	reported	igd
1118	2	110260993	-0.123093	0.0282743	9.14282e-06	14306	ebi-a-GCST90016998	rs56080211	T	C	NA	|| id:ebi-a-GCST90016998	TRUE	reported	igd
1119	4	42836822	-0.0877679	0.0197674	5.93636e-06	14306	ebi-a-GCST90016998	rs11730852	A	C	NA	|| id:ebi-a-GCST90016998	TRUE	reported	igd
1120	6	70956815	0.103268	0.0229525	4.87405e-06	14306	ebi-a-GCST90016998	rs6923695	T	G	NA	|| id:ebi-a-GCST90016998	TRUE	reported	igd
1121	7	51365152	0.0916626	0.0208183	7.11771e-06	14306	ebi-a-GCST90016998	rs12719051	A	G	NA	|| id:ebi-a-GCST90016998	TRUE	reported	igd
1122	10	83092007	-0.0563756	0.0120127	2.26757e-06	14306	ebi-a-GCST90016998	rs265534	T	G	NA	|| id:ebi-a-GCST90016998	TRUE	reported	igd
1123	11	31098691	-0.0824941	0.0195615	8.39827e-06	14306	ebi-a-GCST90016998	rs182318	G	A	NA	|| id:ebi-a-GCST90016998	TRUE	reported	igd
1124	13	107563458	-0.0888825	0.0198479	5.29724e-06	14306	ebi-a-GCST90016998	rs2200429	A	G	NA	|| id:ebi-a-GCST90016998	TRUE	reported	igd
1125	14	77619186	0.0915271	0.0190611	9.74182e-06	14306	ebi-a-GCST90016998	rs158115	G	C	NA	|| id:ebi-a-GCST90016998	TRUE	reported	igd
1126	14	39301409	-0.196454	0.042565	4.24502e-06	14306	ebi-a-GCST90016998	rs74606150	C	G	NA	|| id:ebi-a-GCST90016998	TRUE	reported	igd
1127	16	81820486	0.0670205	0.0128122	2.83851e-07	14306	ebi-a-GCST90016998	rs4583233	A	C	NA	|| id:ebi-a-GCST90016998	TRUE	reported	igd
1128	2	71145246	-0.130842	0.0266671	7.37904e-07	14306	ebi-a-GCST90016999	rs3771393	T	C	NA	|| id:ebi-a-GCST90016999	TRUE	reported	igd
1129	3	39604954	-0.139489	0.0316186	8.70062e-06	14306	ebi-a-GCST90016999	rs1768152	C	T	NA	|| id:ebi-a-GCST90016999	TRUE	reported	igd
1130	6	39940437	0.111463	0.0252788	9.75326e-06	14306	ebi-a-GCST90016999	rs6934739	A	G	NA	|| id:ebi-a-GCST90016999	TRUE	reported	igd
1131	7	73043561	0.20951	0.0454847	3.09678e-06	14306	ebi-a-GCST90016999	rs151257695	A	G	NA	|| id:ebi-a-GCST90016999	TRUE	reported	igd
1132	8	5433699	0.109644	0.0228306	1.49091e-06	14306	ebi-a-GCST90016999	rs2733072	G	A	NA	|| id:ebi-a-GCST90016999	TRUE	reported	igd
1133	10	96758467	0.10585	0.0237114	8.20012e-06	14306	ebi-a-GCST90016999	rs11818408	G	A	NA	|| id:ebi-a-GCST90016999	TRUE	reported	igd
1134	11	115165111	0.138612	0.0291906	2.73149e-06	14306	ebi-a-GCST90016999	rs7104872	G	A	NA	|| id:ebi-a-GCST90016999	TRUE	reported	igd
1135	14	89484373	0.172263	0.039601	8.27237e-06	14306	ebi-a-GCST90016999	rs10147907	T	G	NA	|| id:ebi-a-GCST90016999	TRUE	reported	igd
1136	18	45753272	0.131469	0.0281712	2.66557e-06	14306	ebi-a-GCST90016999	rs11876297	T	C	NA	|| id:ebi-a-GCST90016999	TRUE	reported	igd
1137	1	34308917	0.0601661	0.0126752	2.60555e-06	14306	ebi-a-GCST90017000	rs10798999	C	T	NA	|| id:ebi-a-GCST90017000	TRUE	reported	igd
1138	1	104524676	0.0810805	0.0184573	9.45453e-06	14306	ebi-a-GCST90017000	rs17474256	G	A	NA	|| id:ebi-a-GCST90017000	TRUE	reported	igd
1139	3	23663416	0.198087	0.0443545	4.82303e-06	14306	ebi-a-GCST90017000	rs6550770	C	T	NA	|| id:ebi-a-GCST90017000	TRUE	reported	igd
1140	3	110283389	-0.0540164	0.0116101	3.29003e-06	14306	ebi-a-GCST90017000	rs949971	T	G	NA	|| id:ebi-a-GCST90017000	TRUE	reported	igd
1141	3	64664456	0.126115	0.0268627	4.43231e-06	14306	ebi-a-GCST90017000	rs28584818	A	G	NA	|| id:ebi-a-GCST90017000	TRUE	reported	igd
1142	3	195238086	0.153138	0.0349456	5.43063e-06	14306	ebi-a-GCST90017000	rs138531890	A	G	NA	|| id:ebi-a-GCST90017000	TRUE	reported	igd
1143	4	183709536	-0.0813986	0.0189272	9.3491e-06	14306	ebi-a-GCST90017000	rs17074066	T	C	NA	|| id:ebi-a-GCST90017000	TRUE	reported	igd
1144	4	111885431	0.154124	0.0297185	2.9449e-07	14306	ebi-a-GCST90017000	rs13116360	T	C	NA	|| id:ebi-a-GCST90017000	TRUE	reported	igd
1145	7	148856720	0.0522832	0.0111865	2.69675e-06	14306	ebi-a-GCST90017000	rs60254196	G	A	NA	|| id:ebi-a-GCST90017000	TRUE	reported	igd
1146	7	100635375	0.0504747	0.0109922	4.42446e-06	14306	ebi-a-GCST90017000	rs10808115	C	A	NA	|| id:ebi-a-GCST90017000	TRUE	reported	igd
1147	11	58040621	-0.115589	0.0252489	5.41914e-06	14306	ebi-a-GCST90017000	rs10501370	C	T	NA	|| id:ebi-a-GCST90017000	TRUE	reported	igd
1148	11	123789877	-0.0507411	0.0113758	8.2882e-06	14306	ebi-a-GCST90017000	rs78056098	G	T	NA	|| id:ebi-a-GCST90017000	TRUE	reported	igd
1149	11	11771637	-0.126582	0.028712	7.85995e-06	14306	ebi-a-GCST90017000	rs117748144	T	C	NA	|| id:ebi-a-GCST90017000	TRUE	reported	igd
1150	15	62014160	0.208943	0.043822	3.70254e-06	14306	ebi-a-GCST90017000	rs74018587	C	T	NA	|| id:ebi-a-GCST90017000	TRUE	reported	igd
1151	18	48384463	-0.0508914	0.0114352	9.15756e-06	14306	ebi-a-GCST90017000	rs630939	C	T	NA	|| id:ebi-a-GCST90017000	TRUE	reported	igd
1152	19	49214274	-0.0499523	0.0112153	9.32803e-06	14306	ebi-a-GCST90017000	rs281379	A	G	NA	|| id:ebi-a-GCST90017000	TRUE	reported	igd
1153	1	34529736	-0.130234	0.0292347	7.20676e-06	14306	ebi-a-GCST90017001	rs9425984	T	C	NA	|| id:ebi-a-GCST90017001	TRUE	reported	igd
1154	1	171060821	-0.125454	0.0275303	6.8388e-06	14306	ebi-a-GCST90017001	rs7880204	T	C	NA	|| id:ebi-a-GCST90017001	TRUE	reported	igd
1155	4	94712747	0.110081	0.0245964	7.82546e-06	14306	ebi-a-GCST90017001	rs6818880	G	A	NA	|| id:ebi-a-GCST90017001	TRUE	reported	igd
1156	7	135052348	-0.187753	0.041969	8.3672e-06	14306	ebi-a-GCST90017001	rs10458299	T	C	NA	|| id:ebi-a-GCST90017001	TRUE	reported	igd
1157	7	64894137	0.193496	0.0439023	8.90697e-06	14306	ebi-a-GCST90017001	rs10263623	C	T	NA	|| id:ebi-a-GCST90017001	TRUE	reported	igd
1158	8	4954912	0.1223	0.0271331	7.17348e-06	14306	ebi-a-GCST90017001	rs7827125	C	T	NA	|| id:ebi-a-GCST90017001	TRUE	reported	igd
1159	9	28245518	-0.185107	0.0403573	5.75705e-06	14306	ebi-a-GCST90017001	rs113893692	C	T	NA	|| id:ebi-a-GCST90017001	TRUE	reported	igd
1160	9	96597985	0.201788	0.0413568	9.05378e-07	14306	ebi-a-GCST90017001	rs77910827	C	T	NA	|| id:ebi-a-GCST90017001	TRUE	reported	igd
1161	10	61322015	-0.110167	0.024593	7.98656e-06	14306	ebi-a-GCST90017001	rs11006576	A	G	NA	|| id:ebi-a-GCST90017001	TRUE	reported	igd
1162	10	9659749	0.160621	0.0341609	3.56139e-06	14306	ebi-a-GCST90017001	rs61841040	G	T	NA	|| id:ebi-a-GCST90017001	TRUE	reported	igd
1163	14	52185888	-0.186907	0.0341475	6.59781e-08	14306	ebi-a-GCST90017001	rs34297067	A	G	NA	|| id:ebi-a-GCST90017001	TRUE	reported	igd
1164	1	195064019	-0.0893273	0.0198333	5.79522e-06	14306	ebi-a-GCST90017002	rs12129908	A	C	NA	|| id:ebi-a-GCST90017002	TRUE	reported	igd
1165	4	37526679	0.0923559	0.0195439	2.38836e-06	14306	ebi-a-GCST90017002	rs2973294	G	T	NA	|| id:ebi-a-GCST90017002	TRUE	reported	igd
1166	4	187905399	-0.0906104	0.0200612	7.32285e-06	14306	ebi-a-GCST90017002	rs1425962	C	G	NA	|| id:ebi-a-GCST90017002	TRUE	reported	igd
1167	5	106882394	-0.0932766	0.0195294	1.65406e-06	14306	ebi-a-GCST90017002	rs440215	T	C	NA	|| id:ebi-a-GCST90017002	TRUE	reported	igd
1168	12	94515340	0.14098	0.0295029	2.62924e-06	14306	ebi-a-GCST90017002	rs12423772	G	T	NA	|| id:ebi-a-GCST90017002	TRUE	reported	igd
1169	16	86480355	0.216145	0.045992	2.51166e-06	14306	ebi-a-GCST90017002	rs34561138	G	A	NA	|| id:ebi-a-GCST90017002	TRUE	reported	igd
1170	1	116082909	0.0870025	0.019779	9.75371e-06	14306	ebi-a-GCST90017003	rs143694765	T	C	NA	|| id:ebi-a-GCST90017003	TRUE	reported	igd
1171	1	170900221	-0.0622701	0.0140572	6.8552e-06	14306	ebi-a-GCST90017003	rs3980709	A	T	NA	|| id:ebi-a-GCST90017003	TRUE	reported	igd
1172	1	234530370	0.0503179	0.0108389	3.53387e-06	14306	ebi-a-GCST90017003	rs10797540	A	G	NA	|| id:ebi-a-GCST90017003	TRUE	reported	igd
1173	2	125553155	0.0528824	0.0109486	1.37965e-06	14306	ebi-a-GCST90017003	rs314726	T	C	NA	|| id:ebi-a-GCST90017003	TRUE	reported	igd
1174	7	121281238	-0.0527827	0.0113464	4.20678e-06	14306	ebi-a-GCST90017003	rs10248854	C	A	NA	|| id:ebi-a-GCST90017003	TRUE	reported	igd
1175	9	92013419	0.0536319	0.0120201	9.89829e-06	14306	ebi-a-GCST90017003	rs62547233	A	G	NA	|| id:ebi-a-GCST90017003	TRUE	reported	igd
1176	9	129425745	-0.0576035	0.0130853	5.36908e-06	14306	ebi-a-GCST90017003	rs59427698	A	G	NA	|| id:ebi-a-GCST90017003	TRUE	reported	igd
1177	11	8129537	-0.129364	0.0289021	6.44421e-06	14306	ebi-a-GCST90017003	rs2884897	A	G	NA	|| id:ebi-a-GCST90017003	TRUE	reported	igd
1178	11	98523638	-0.0635522	0.0140072	6.21828e-06	14306	ebi-a-GCST90017003	rs10892089	C	G	NA	|| id:ebi-a-GCST90017003	TRUE	reported	igd
1179	12	20066025	-0.113141	0.0243541	1.84434e-06	14306	ebi-a-GCST90017003	rs117151453	G	C	NA	|| id:ebi-a-GCST90017003	TRUE	reported	igd
1180	15	93006765	-0.0901402	0.0174602	5.39946e-07	14306	ebi-a-GCST90017003	rs35398954	A	G	NA	|| id:ebi-a-GCST90017003	TRUE	reported	igd
1181	18	37703874	-0.156596	0.0336234	4.10129e-06	14306	ebi-a-GCST90017003	rs16960159	C	G	NA	|| id:ebi-a-GCST90017003	TRUE	reported	igd
1182	1	88523399	0.0726438	0.0160924	6.79548e-06	14306	ebi-a-GCST90017004	rs10923018	G	A	NA	|| id:ebi-a-GCST90017004	TRUE	reported	igd
1183	1	3044181	-0.0734306	0.0163687	7.86955e-06	14306	ebi-a-GCST90017004	rs2817174	C	T	NA	|| id:ebi-a-GCST90017004	TRUE	reported	igd
1184	1	197978281	0.0888124	0.0196447	6.37984e-06	14306	ebi-a-GCST90017004	rs6676699	T	G	NA	|| id:ebi-a-GCST90017004	TRUE	reported	igd
1185	2	71247578	-0.0748879	0.0165852	6.17248e-06	14306	ebi-a-GCST90017004	rs2418654	C	T	NA	|| id:ebi-a-GCST90017004	TRUE	reported	igd
1186	2	201610645	0.0737077	0.0163786	6.96835e-06	14306	ebi-a-GCST90017004	rs13025464	C	T	NA	|| id:ebi-a-GCST90017004	TRUE	reported	igd
1187	5	121182996	0.0911461	0.0182353	4.67369e-07	14306	ebi-a-GCST90017004	rs2116427	A	G	NA	|| id:ebi-a-GCST90017004	TRUE	reported	igd
1188	5	33897589	-0.174787	0.0390573	2.38122e-06	14306	ebi-a-GCST90017004	rs16891896	G	A	NA	|| id:ebi-a-GCST90017004	TRUE	reported	igd
1189	6	11953633	-0.103488	0.0236391	9.23145e-06	14306	ebi-a-GCST90017004	rs209813	G	A	NA	|| id:ebi-a-GCST90017004	TRUE	reported	igd
1190	6	130030114	-0.0979429	0.0212166	4.93276e-06	14306	ebi-a-GCST90017004	rs57340348	T	C	NA	|| id:ebi-a-GCST90017004	TRUE	reported	igd
1191	8	138626268	0.0762282	0.016523	4.06846e-06	14306	ebi-a-GCST90017004	rs7000472	G	A	NA	|| id:ebi-a-GCST90017004	TRUE	reported	igd
1192	9	130980937	0.153538	0.0323922	2.15894e-06	14306	ebi-a-GCST90017004	rs2229917	A	G	NA	|| id:ebi-a-GCST90017004	TRUE	reported	igd
1193	9	2539358	-0.0833243	0.018056	4.81637e-06	14306	ebi-a-GCST90017004	rs606117	G	A	NA	|| id:ebi-a-GCST90017004	TRUE	reported	igd
1194	10	129037453	-0.139825	0.030069	2.62126e-06	14306	ebi-a-GCST90017004	rs72836424	C	T	NA	|| id:ebi-a-GCST90017004	TRUE	reported	igd
1195	12	30360954	0.107804	0.0233984	4.7036e-06	14306	ebi-a-GCST90017004	rs17519472	C	T	NA	|| id:ebi-a-GCST90017004	TRUE	reported	igd
1196	12	63306003	-0.115098	0.0247909	5.36204e-06	14306	ebi-a-GCST90017004	rs73139629	A	C	NA	|| id:ebi-a-GCST90017004	TRUE	reported	igd
1197	14	52219066	0.199832	0.0414577	2.38666e-06	14306	ebi-a-GCST90017004	rs10131724	C	A	NA	|| id:ebi-a-GCST90017004	TRUE	reported	igd
1198	15	61289622	0.073258	0.0160888	5.43676e-06	14306	ebi-a-GCST90017004	rs11637981	T	G	NA	|| id:ebi-a-GCST90017004	TRUE	reported	igd
1199	22	25303055	-0.0845439	0.0171791	8.58836e-07	14306	ebi-a-GCST90017004	rs139749	C	T	NA	|| id:ebi-a-GCST90017004	TRUE	reported	igd
1200	22	48749548	0.143141	0.0293757	5.8217e-06	14306	ebi-a-GCST90017004	rs112375806	T	A	NA	|| id:ebi-a-GCST90017004	TRUE	reported	igd
1201	1	147291928	0.0749762	0.0164404	3.35792e-06	14306	ebi-a-GCST90017005	rs78250280	G	A	NA	|| id:ebi-a-GCST90017005	TRUE	reported	igd
1202	1	109398264	0.0751501	0.0164978	6.11139e-06	14306	ebi-a-GCST90017005	rs66746423	C	T	NA	|| id:ebi-a-GCST90017005	TRUE	reported	igd
1203	2	203661779	-0.0739179	0.0166705	6.62232e-06	14306	ebi-a-GCST90017005	rs6704822	G	A	NA	|| id:ebi-a-GCST90017005	TRUE	reported	igd
1204	3	107736434	-0.0715522	0.016137	9.55983e-06	14306	ebi-a-GCST90017005	rs13082419	C	T	NA	|| id:ebi-a-GCST90017005	TRUE	reported	igd
1205	3	171895485	0.0528752	0.0117972	6.8691e-06	14306	ebi-a-GCST90017005	rs66830358	T	A	NA	|| id:ebi-a-GCST90017005	TRUE	reported	igd
1206	3	190223732	0.0783394	0.0160257	7.9704e-07	14306	ebi-a-GCST90017005	rs57199565	T	C	NA	|| id:ebi-a-GCST90017005	TRUE	reported	igd
1207	4	126371814	0.0975711	0.0224388	5.20907e-06	14306	ebi-a-GCST90017005	rs73849225	T	C	NA	|| id:ebi-a-GCST90017005	TRUE	reported	igd
1208	8	114445055	-0.0906428	0.0191909	1.73968e-06	14306	ebi-a-GCST90017005	rs16884680	G	T	NA	|| id:ebi-a-GCST90017005	TRUE	reported	igd
1209	12	52423996	0.0618696	0.0132532	2.88908e-06	14306	ebi-a-GCST90017005	rs876734	T	C	NA	|| id:ebi-a-GCST90017005	TRUE	reported	igd
1210	13	51938576	-0.0817111	0.0183121	7.8352e-06	14306	ebi-a-GCST90017005	rs9316536	T	G	NA	|| id:ebi-a-GCST90017005	TRUE	reported	igd
1211	13	98785900	-0.143349	0.0286241	7.21755e-07	14306	ebi-a-GCST90017005	rs11617697	A	G	NA	|| id:ebi-a-GCST90017005	TRUE	reported	igd
1212	14	44975510	-0.0548171	0.0118426	3.5532e-06	14306	ebi-a-GCST90017005	rs3809430	T	C	NA	|| id:ebi-a-GCST90017005	TRUE	reported	igd
1213	14	51960625	-0.0627263	0.013786	5.75798e-06	14306	ebi-a-GCST90017005	rs35179274	C	T	NA	|| id:ebi-a-GCST90017005	TRUE	reported	igd
1214	16	60348381	0.0658926	0.0143747	6.54757e-06	14306	ebi-a-GCST90017005	rs72783037	C	A	NA	|| id:ebi-a-GCST90017005	TRUE	reported	igd
1215	18	22460785	0.0587198	0.0123453	2.07501e-06	14306	ebi-a-GCST90017005	rs12964517	G	A	NA	|| id:ebi-a-GCST90017005	TRUE	reported	igd
1216	20	50140919	-0.0956303	0.0193428	9.53608e-07	14306	ebi-a-GCST90017005	rs73615400	T	C	NA	|| id:ebi-a-GCST90017005	TRUE	reported	igd
1217	20	2308307	-0.0603594	0.011658	2.50323e-07	14306	ebi-a-GCST90017005	rs6048195	A	T	NA	|| id:ebi-a-GCST90017005	TRUE	reported	igd
1218	1	246780557	-0.0553508	0.0123588	7.19615e-06	14306	ebi-a-GCST90017006	rs4654122	G	C	NA	|| id:ebi-a-GCST90017006	TRUE	reported	igd
1219	1	22627266	0.0612633	0.0130917	3.15152e-06	14306	ebi-a-GCST90017006	rs10917203	A	C	NA	|| id:ebi-a-GCST90017006	TRUE	reported	igd
1220	4	87891938	-0.114498	0.0263455	9.38707e-06	14306	ebi-a-GCST90017006	rs75586835	A	G	NA	|| id:ebi-a-GCST90017006	TRUE	reported	igd
1221	7	43566344	0.0687427	0.0142728	1.81782e-06	14306	ebi-a-GCST90017006	rs13239072	G	A	NA	|| id:ebi-a-GCST90017006	TRUE	reported	igd
1222	9	130498120	-0.0949051	0.0203503	3.75491e-06	14306	ebi-a-GCST90017006	rs1999224	G	T	NA	|| id:ebi-a-GCST90017006	TRUE	reported	igd
1223	11	131009660	0.0877797	0.0189012	4.21328e-06	14306	ebi-a-GCST90017006	rs2213117	T	G	NA	|| id:ebi-a-GCST90017006	TRUE	reported	igd
1224	14	73181783	0.0576795	0.012599	4.95861e-06	14306	ebi-a-GCST90017006	rs10140184	A	C	NA	|| id:ebi-a-GCST90017006	TRUE	reported	igd
1225	16	73696771	-0.113455	0.0245762	3.32767e-06	14306	ebi-a-GCST90017006	rs112176119	C	T	NA	|| id:ebi-a-GCST90017006	TRUE	reported	igd
1226	16	84790559	-0.0573202	0.0126905	6.52544e-06	14306	ebi-a-GCST90017006	rs2012708	G	A	NA	|| id:ebi-a-GCST90017006	TRUE	reported	igd
1227	17	66689958	-0.0951677	0.0199969	2.40979e-06	14306	ebi-a-GCST90017006	rs79582700	C	G	NA	|| id:ebi-a-GCST90017006	TRUE	reported	igd
1228	19	8255478	-0.108274	0.0238257	5.01938e-06	14306	ebi-a-GCST90017006	rs12980122	C	G	NA	|| id:ebi-a-GCST90017006	TRUE	reported	igd
1229	20	57995506	-0.160597	0.0310515	2.38891e-07	14306	ebi-a-GCST90017006	rs17830032	G	A	NA	|| id:ebi-a-GCST90017006	TRUE	reported	igd
1230	1	14201546	0.0641305	0.0149933	8.80278e-06	14306	ebi-a-GCST90017007	rs12753492	A	C	NA	|| id:ebi-a-GCST90017007	TRUE	reported	igd
1231	1	245267339	-0.232262	0.0512364	7.01892e-06	14306	ebi-a-GCST90017007	rs10927394	G	T	NA	|| id:ebi-a-GCST90017007	TRUE	reported	igd
1232	1	111036827	0.145631	0.0323019	8.13561e-06	14306	ebi-a-GCST90017007	rs79656633	T	C	NA	|| id:ebi-a-GCST90017007	TRUE	reported	igd
1233	2	37125235	-0.0861565	0.01896	5.69574e-06	14306	ebi-a-GCST90017007	rs114946999	C	T	NA	|| id:ebi-a-GCST90017007	TRUE	reported	igd
1234	6	131587157	-0.134864	0.0277032	1.37848e-06	14306	ebi-a-GCST90017007	rs6910935	G	A	NA	|| id:ebi-a-GCST90017007	TRUE	reported	igd
1235	8	38593645	-0.078354	0.017183	6.39676e-06	14306	ebi-a-GCST90017007	rs11776390	T	C	NA	|| id:ebi-a-GCST90017007	TRUE	reported	igd
1236	10	128614990	0.0817953	0.018369	9.18015e-06	14306	ebi-a-GCST90017007	rs61875484	C	G	NA	|| id:ebi-a-GCST90017007	TRUE	reported	igd
1237	12	83502773	0.094833	0.0163962	7.56955e-09	14306	ebi-a-GCST90017007	rs12320842	C	G	NA	|| id:ebi-a-GCST90017007	TRUE	reported	igd
1238	13	53567017	-0.048317	0.010797	5.33261e-06	14306	ebi-a-GCST90017007	rs9536330	T	C	NA	|| id:ebi-a-GCST90017007	TRUE	reported	igd
1239	14	64044097	-0.0576251	0.0119649	1.3017e-06	14306	ebi-a-GCST90017007	rs1271565	C	T	NA	|| id:ebi-a-GCST90017007	TRUE	reported	igd
1240	15	47404021	0.0504817	0.0109368	3.66454e-06	14306	ebi-a-GCST90017007	rs28376661	C	G	NA	|| id:ebi-a-GCST90017007	TRUE	reported	igd
1241	16	6099863	0.227585	0.0465522	1.76449e-06	14306	ebi-a-GCST90017007	rs75499067	C	T	NA	|| id:ebi-a-GCST90017007	TRUE	reported	igd
1242	21	39027901	-0.0866356	0.0196496	7.54397e-06	14306	ebi-a-GCST90017007	rs2835874	T	C	NA	|| id:ebi-a-GCST90017007	TRUE	reported	igd
1243	1	192019835	-0.0899559	0.0177107	6.88763e-07	14306	ebi-a-GCST90017008	rs72730932	C	A	NA	|| id:ebi-a-GCST90017008	TRUE	reported	igd
1244	1	240694163	0.0608052	0.0122149	6.75118e-07	14306	ebi-a-GCST90017008	rs16840310	G	A	NA	|| id:ebi-a-GCST90017008	TRUE	reported	igd
1245	2	74195551	-0.0904399	0.0196301	5.91248e-06	14306	ebi-a-GCST90017008	rs11126423	T	C	NA	|| id:ebi-a-GCST90017008	TRUE	reported	igd
1246	3	29811865	0.10752	0.0240482	8.70803e-06	14306	ebi-a-GCST90017008	rs9837139	A	G	NA	|| id:ebi-a-GCST90017008	TRUE	reported	igd
1247	3	3556826	-0.0657834	0.0129056	3.87543e-07	14306	ebi-a-GCST90017008	rs9852893	G	C	NA	|| id:ebi-a-GCST90017008	TRUE	reported	igd
1248	4	38917830	-0.0759493	0.0172101	9.02049e-06	14306	ebi-a-GCST90017008	rs11736617	G	A	NA	|| id:ebi-a-GCST90017008	TRUE	reported	igd
1249	5	14159925	-0.0645635	0.0143225	7.48187e-06	14306	ebi-a-GCST90017008	rs149302	T	C	NA	|| id:ebi-a-GCST90017008	TRUE	reported	igd
1250	6	32695336	-0.0811384	0.0185669	8.92771e-06	14306	ebi-a-GCST90017008	rs9276029	A	G	NA	|| id:ebi-a-GCST90017008	TRUE	reported	igd
1251	7	28603985	-0.112891	0.0245292	4.1917e-06	14306	ebi-a-GCST90017008	rs17156849	G	A	NA	|| id:ebi-a-GCST90017008	TRUE	reported	igd
1252	9	136678954	0.0649589	0.0147534	7.87807e-06	14306	ebi-a-GCST90017008	rs739451	C	T	NA	|| id:ebi-a-GCST90017008	TRUE	reported	igd
1253	12	18127597	-0.096065	0.020828	2.55806e-06	14306	ebi-a-GCST90017008	rs12812672	T	C	NA	|| id:ebi-a-GCST90017008	TRUE	reported	igd
1254	15	40047706	-0.0811976	0.0183335	6.90828e-06	14306	ebi-a-GCST90017008	rs12911842	A	T	NA	|| id:ebi-a-GCST90017008	TRUE	reported	igd
1255	15	58683697	0.0732552	0.0159898	3.90841e-06	14306	ebi-a-GCST90017008	rs16940167	C	T	NA	|| id:ebi-a-GCST90017008	TRUE	reported	igd
1256	16	16006242	0.128753	0.0276002	3.89081e-06	14306	ebi-a-GCST90017008	rs62029761	A	G	NA	|| id:ebi-a-GCST90017008	TRUE	reported	igd
1257	20	4618639	-0.0800851	0.0163834	5.80216e-07	14306	ebi-a-GCST90017008	rs62200412	C	T	NA	|| id:ebi-a-GCST90017008	TRUE	reported	igd
1258	1	183503664	-0.112639	0.0242751	5.19709e-06	14306	ebi-a-GCST90017009	rs3842897	G	A	NA	|| id:ebi-a-GCST90017009	TRUE	reported	igd
1259	1	85228325	-0.0647298	0.0134065	1.17379e-06	14306	ebi-a-GCST90017009	rs12049454	T	C	NA	|| id:ebi-a-GCST90017009	TRUE	reported	igd
1260	3	45479090	0.19313	0.0419866	3.77477e-06	14306	ebi-a-GCST90017009	rs76463770	A	G	NA	|| id:ebi-a-GCST90017009	TRUE	reported	igd
1261	3	188224096	0.0665521	0.0137151	1.24934e-06	14306	ebi-a-GCST90017009	rs1426266	C	T	NA	|| id:ebi-a-GCST90017009	TRUE	reported	igd
1262	6	76598635	-0.0611904	0.013457	4.29181e-06	14306	ebi-a-GCST90017009	rs62414802	C	T	NA	|| id:ebi-a-GCST90017009	TRUE	reported	igd
1263	11	94681786	-0.0809085	0.0174782	3.52493e-06	14306	ebi-a-GCST90017009	rs7119679	G	A	NA	|| id:ebi-a-GCST90017009	TRUE	reported	igd
1264	15	25151194	-0.121679	0.0260821	3.04635e-06	14306	ebi-a-GCST90017009	rs116979587	T	A	NA	|| id:ebi-a-GCST90017009	TRUE	reported	igd
1265	17	78223817	-0.088655	0.0198094	8.01826e-06	14306	ebi-a-GCST90017009	rs8076666	G	A	NA	|| id:ebi-a-GCST90017009	TRUE	reported	igd
1266	17	33761027	-0.149047	0.0333271	7.87771e-06	14306	ebi-a-GCST90017009	rs112362903	A	G	NA	|| id:ebi-a-GCST90017009	TRUE	reported	igd
1267	21	45153079	-0.0759406	0.0165099	5.35673e-06	14306	ebi-a-GCST90017009	rs2276529	C	G	NA	|| id:ebi-a-GCST90017009	TRUE	reported	igd
1268	1	237351354	-0.116063	0.0241012	2.07348e-06	14306	ebi-a-GCST90017010	rs11811696	T	C	NA	|| id:ebi-a-GCST90017010	TRUE	reported	igd
1269	1	102287083	0.0942719	0.0211646	9.37195e-06	14306	ebi-a-GCST90017010	rs12038887	C	G	NA	|| id:ebi-a-GCST90017010	TRUE	reported	igd
1270	1	77887835	0.0692276	0.0137467	5.60841e-07	14306	ebi-a-GCST90017010	rs12030302	G	A	NA	|| id:ebi-a-GCST90017010	TRUE	reported	igd
1271	2	50201547	0.0833919	0.0184596	8.10905e-06	14306	ebi-a-GCST90017010	rs6761463	C	G	NA	|| id:ebi-a-GCST90017010	TRUE	reported	igd
1272	5	168218403	-0.130067	0.0294087	7.12525e-06	14306	ebi-a-GCST90017010	rs114873521	C	T	NA	|| id:ebi-a-GCST90017010	TRUE	reported	igd
1273	10	32381186	-0.0667272	0.0136557	1.17972e-06	14306	ebi-a-GCST90017010	rs806808	C	T	NA	|| id:ebi-a-GCST90017010	TRUE	reported	igd
1274	11	44849689	0.0764294	0.0159789	1.52086e-06	14306	ebi-a-GCST90017010	rs34066017	A	G	NA	|| id:ebi-a-GCST90017010	TRUE	reported	igd
1275	16	6696929	0.14686	0.0325191	6.6489e-06	14306	ebi-a-GCST90017010	rs11642826	G	C	NA	|| id:ebi-a-GCST90017010	TRUE	reported	igd
1276	1	24927625	-0.0616691	0.0125259	7.20444e-07	14306	ebi-a-GCST90017011	rs4378146	A	C	NA	|| id:ebi-a-GCST90017011	TRUE	reported	igd
1277	2	5532793	0.0508345	0.0113843	8.49533e-06	14306	ebi-a-GCST90017011	rs792108	C	T	NA	|| id:ebi-a-GCST90017011	TRUE	reported	igd
1278	2	226649570	-0.0710571	0.015924	4.54527e-06	14306	ebi-a-GCST90017011	rs62187631	T	C	NA	|| id:ebi-a-GCST90017011	TRUE	reported	igd
1279	3	64252803	-0.0739124	0.0151073	7.77428e-07	14306	ebi-a-GCST90017011	rs704418	C	T	NA	|| id:ebi-a-GCST90017011	TRUE	reported	igd
1280	5	29595000	-0.0701397	0.0145589	1.56769e-06	14306	ebi-a-GCST90017011	rs62353480	A	G	NA	|| id:ebi-a-GCST90017011	TRUE	reported	igd
1281	7	148856720	0.0492427	0.0109365	5.46739e-06	14306	ebi-a-GCST90017011	rs60254196	G	A	NA	|| id:ebi-a-GCST90017011	TRUE	reported	igd
1282	8	15360718	-0.0771914	0.0160344	1.07686e-06	14306	ebi-a-GCST90017011	rs2132128	G	A	NA	|| id:ebi-a-GCST90017011	TRUE	reported	igd
1283	9	130371107	0.0497415	0.0107941	3.94176e-06	14306	ebi-a-GCST90017011	rs2039204	A	T	NA	|| id:ebi-a-GCST90017011	TRUE	reported	igd
1284	10	120447429	-0.0953657	0.020407	3.93895e-06	14306	ebi-a-GCST90017011	rs3303	T	C	NA	|| id:ebi-a-GCST90017011	TRUE	reported	igd
1285	10	112177119	-0.0967298	0.0205426	2.98834e-06	14306	ebi-a-GCST90017011	rs2025938	G	A	NA	|| id:ebi-a-GCST90017011	TRUE	reported	igd
1286	12	58658311	-0.0597324	0.0134458	8.29564e-06	14306	ebi-a-GCST90017011	rs73103914	A	G	NA	|| id:ebi-a-GCST90017011	TRUE	reported	igd
1287	15	88353215	0.0792146	0.0180505	8.06325e-06	14306	ebi-a-GCST90017011	rs8028026	G	A	NA	|| id:ebi-a-GCST90017011	TRUE	reported	igd
1288	16	73821805	-0.104026	0.022217	4.9289e-06	14306	ebi-a-GCST90017011	rs8063430	T	C	NA	|| id:ebi-a-GCST90017011	TRUE	reported	igd
1289	17	70697344	-0.061617	0.0136576	7.30988e-06	14306	ebi-a-GCST90017011	rs9905659	G	A	NA	|| id:ebi-a-GCST90017011	TRUE	reported	igd
1290	17	70721782	-0.0494799	0.0108105	4.96158e-06	14306	ebi-a-GCST90017011	rs1864685	A	C	NA	|| id:ebi-a-GCST90017011	TRUE	reported	igd
1291	18	10370596	-0.0568339	0.0127894	8.95757e-06	14306	ebi-a-GCST90017011	rs206581	A	G	NA	|| id:ebi-a-GCST90017011	TRUE	reported	igd
1292	20	55937366	0.0659543	0.0148763	5.86894e-06	14306	ebi-a-GCST90017011	rs167879	T	C	NA	|| id:ebi-a-GCST90017011	TRUE	reported	igd
1293	20	25257001	0.141575	0.0313559	7.28652e-06	14306	ebi-a-GCST90017011	rs6515626	G	A	NA	|| id:ebi-a-GCST90017011	TRUE	reported	igd
1294	21	42681392	-0.0572129	0.0130007	7.68493e-06	14306	ebi-a-GCST90017011	rs10439674	A	G	NA	|| id:ebi-a-GCST90017011	TRUE	reported	igd
1295	1	210628449	-0.190729	0.0433608	7.16902e-06	14306	ebi-a-GCST90017012	rs3765837	T	G	NA	|| id:ebi-a-GCST90017012	TRUE	reported	igd
1296	1	83136096	-0.21399	0.0490592	7.98197e-06	14306	ebi-a-GCST90017012	rs72939513	A	G	NA	|| id:ebi-a-GCST90017012	TRUE	reported	igd
1297	2	30158494	0.107597	0.0239228	8.61133e-06	14306	ebi-a-GCST90017012	rs13412653	A	C	NA	|| id:ebi-a-GCST90017012	TRUE	reported	igd
1298	3	187450354	-0.242965	0.0466177	1.67487e-07	14306	ebi-a-GCST90017012	rs76287110	A	T	NA	|| id:ebi-a-GCST90017012	TRUE	reported	igd
1299	4	8142607	-0.180293	0.0403296	8.10849e-06	14306	ebi-a-GCST90017012	rs35042269	C	A	NA	|| id:ebi-a-GCST90017012	TRUE	reported	igd
1300	4	136768501	0.181405	0.0377102	1.42889e-06	14306	ebi-a-GCST90017012	rs72714787	C	A	NA	|| id:ebi-a-GCST90017012	TRUE	reported	igd
1301	7	136937189	0.17869	0.037722	4.0242e-06	14306	ebi-a-GCST90017012	rs322296	G	A	NA	|| id:ebi-a-GCST90017012	TRUE	reported	igd
1302	7	47144505	-0.153972	0.0338918	7.03947e-06	14306	ebi-a-GCST90017012	rs71545975	A	G	NA	|| id:ebi-a-GCST90017012	TRUE	reported	igd
1303	7	129433205	-0.128261	0.0285123	9.16706e-06	14306	ebi-a-GCST90017012	rs117347059	G	C	NA	|| id:ebi-a-GCST90017012	TRUE	reported	igd
1304	7	18970607	-0.149852	0.0333315	7.75586e-06	14306	ebi-a-GCST90017012	rs768830	A	G	NA	|| id:ebi-a-GCST90017012	TRUE	reported	igd
1305	9	88787144	-0.102908	0.0231571	9.0567e-06	14306	ebi-a-GCST90017012	rs4596722	G	A	NA	|| id:ebi-a-GCST90017012	TRUE	reported	igd
1306	12	131024079	-0.172495	0.0388567	8.36681e-06	14306	ebi-a-GCST90017012	rs61934597	C	T	NA	|| id:ebi-a-GCST90017012	TRUE	reported	igd
1307	12	29024534	-0.12867	0.0249946	3.43764e-07	14306	ebi-a-GCST90017012	rs7294633	T	C	NA	|| id:ebi-a-GCST90017012	TRUE	reported	igd
1308	17	10148653	0.116884	0.0234834	6.70641e-07	14306	ebi-a-GCST90017012	rs7220558	A	T	NA	|| id:ebi-a-GCST90017012	TRUE	reported	igd
1309	17	52957210	-0.196423	0.0433538	6.37016e-06	14306	ebi-a-GCST90017012	rs16955299	G	A	NA	|| id:ebi-a-GCST90017012	TRUE	reported	igd
1310	6	129224488	0.106544	0.0200323	1.46913e-07	14306	ebi-a-GCST90017013	rs12191680	C	G	NA	|| id:ebi-a-GCST90017013	TRUE	reported	igd
1311	6	8350917	0.0723095	0.0148799	1.42269e-06	14306	ebi-a-GCST90017013	rs9328464	T	C	NA	|| id:ebi-a-GCST90017013	TRUE	reported	igd
1312	6	55448491	-0.093521	0.0172649	7.12049e-08	14306	ebi-a-GCST90017013	rs9382510	C	T	NA	|| id:ebi-a-GCST90017013	TRUE	reported	igd
1313	7	24360361	-0.108393	0.0247052	7.23236e-06	14306	ebi-a-GCST90017013	rs56310940	G	C	NA	|| id:ebi-a-GCST90017013	TRUE	reported	igd
1314	9	78752170	-0.0948915	0.0203221	4.32265e-06	14306	ebi-a-GCST90017013	rs10781340	A	G	NA	|| id:ebi-a-GCST90017013	TRUE	reported	igd
1315	9	105650242	-0.246256	0.0503924	1.66744e-06	14306	ebi-a-GCST90017013	rs78909003	T	C	NA	|| id:ebi-a-GCST90017013	TRUE	reported	igd
1316	10	94306385	0.244638	0.0505504	1.83033e-06	14306	ebi-a-GCST90017013	rs76022354	C	T	NA	|| id:ebi-a-GCST90017013	TRUE	reported	igd
1317	11	9951672	-0.0677384	0.0151463	7.36529e-06	14306	ebi-a-GCST90017013	rs10840326	C	G	NA	|| id:ebi-a-GCST90017013	TRUE	reported	igd
1318	12	115493337	0.128249	0.0268779	2.00951e-06	14306	ebi-a-GCST90017013	rs35509	G	A	NA	|| id:ebi-a-GCST90017013	TRUE	reported	igd
1319	13	85114550	0.0749201	0.016711	9.62498e-06	14306	ebi-a-GCST90017013	rs12876183	T	A	NA	|| id:ebi-a-GCST90017013	TRUE	reported	igd
1320	13	36104947	-0.0736375	0.0155227	2.18022e-06	14306	ebi-a-GCST90017013	rs9574096	A	T	NA	|| id:ebi-a-GCST90017013	TRUE	reported	igd
1321	16	48742489	-0.124265	0.026016	1.27347e-06	14306	ebi-a-GCST90017013	rs111582866	G	A	NA	|| id:ebi-a-GCST90017013	TRUE	reported	igd
1322	17	64535013	-0.192957	0.0416755	2.14062e-06	14306	ebi-a-GCST90017013	rs9895850	T	C	NA	|| id:ebi-a-GCST90017013	TRUE	reported	igd
1323	22	26891808	0.0705861	0.0151388	3.47848e-06	14306	ebi-a-GCST90017013	rs4822728	T	C	NA	|| id:ebi-a-GCST90017013	TRUE	reported	igd
1324	1	65153340	-0.107972	0.0231421	7.50136e-06	14306	ebi-a-GCST90017014	rs1926302	G	A	NA	|| id:ebi-a-GCST90017014	TRUE	reported	igd
1325	3	85392882	0.0934832	0.0202886	7.29844e-06	14306	ebi-a-GCST90017014	rs35228298	G	A	NA	|| id:ebi-a-GCST90017014	TRUE	reported	igd
1326	4	71000791	0.0903906	0.0195276	4.65479e-06	14306	ebi-a-GCST90017014	rs12513188	G	A	NA	|| id:ebi-a-GCST90017014	TRUE	reported	igd
1327	6	163603171	-0.0959801	0.0179537	1.37775e-07	14306	ebi-a-GCST90017014	rs761624	G	C	NA	|| id:ebi-a-GCST90017014	TRUE	reported	igd
1328	6	4148609	0.0854214	0.0172515	7.19449e-07	14306	ebi-a-GCST90017014	rs607782	C	T	NA	|| id:ebi-a-GCST90017014	TRUE	reported	igd
1329	7	14728950	0.0954096	0.021093	5.34724e-06	14306	ebi-a-GCST90017014	rs1830029	G	C	NA	|| id:ebi-a-GCST90017014	TRUE	reported	igd
1330	8	138623633	-0.104505	0.022601	5.13499e-06	14306	ebi-a-GCST90017014	rs34187114	C	A	NA	|| id:ebi-a-GCST90017014	TRUE	reported	igd
1331	9	105004835	-0.0927334	0.0194435	2.10092e-06	14306	ebi-a-GCST90017014	rs4541991	T	C	NA	|| id:ebi-a-GCST90017014	TRUE	reported	igd
1332	10	4494630	-0.283103	0.0598999	1.94272e-06	14306	ebi-a-GCST90017014	rs75764681	T	C	NA	|| id:ebi-a-GCST90017014	TRUE	reported	igd
1333	10	125021315	0.0839384	0.0190567	7.87989e-06	14306	ebi-a-GCST90017014	rs12415649	G	C	NA	|| id:ebi-a-GCST90017014	TRUE	reported	igd
1334	13	50932063	-0.227285	0.0510135	7.71951e-06	14306	ebi-a-GCST90017014	rs17586763	T	C	NA	|| id:ebi-a-GCST90017014	TRUE	reported	igd
1335	19	7668225	-0.105447	0.0232029	5.53886e-06	14306	ebi-a-GCST90017014	rs62113381	T	C	NA	|| id:ebi-a-GCST90017014	TRUE	reported	igd
1336	19	15020095	-0.0961669	0.0199336	1.36044e-06	14306	ebi-a-GCST90017014	rs73011279	T	C	NA	|| id:ebi-a-GCST90017014	TRUE	reported	igd
1337	19	43851935	0.078999	0.01734	4.62392e-06	14306	ebi-a-GCST90017014	rs8113760	G	A	NA	|| id:ebi-a-GCST90017014	TRUE	reported	igd
1338	3	60615680	0.0788638	0.0176744	8.38147e-06	14306	ebi-a-GCST90017015	rs967319	T	C	NA	|| id:ebi-a-GCST90017015	TRUE	reported	igd
1339	5	106209093	0.079488	0.0177002	7.2297e-06	14306	ebi-a-GCST90017015	rs4146507	C	T	NA	|| id:ebi-a-GCST90017015	TRUE	reported	igd
1340	5	77388406	0.164556	0.0341775	1.77468e-06	14306	ebi-a-GCST90017015	rs77293403	A	G	NA	|| id:ebi-a-GCST90017015	TRUE	reported	igd
1341	6	105737322	0.0926764	0.0178886	4.08517e-07	14306	ebi-a-GCST90017015	rs9500080	C	T	NA	|| id:ebi-a-GCST90017015	TRUE	reported	igd
1342	7	38292857	-0.0660617	0.0149427	9.51853e-06	14306	ebi-a-GCST90017015	rs12701617	A	G	NA	|| id:ebi-a-GCST90017015	TRUE	reported	igd
1343	7	63323145	-0.148594	0.0327469	7.77177e-06	14306	ebi-a-GCST90017015	rs73139538	G	A	NA	|| id:ebi-a-GCST90017015	TRUE	reported	igd
1344	8	123973840	-0.128935	0.0282526	9.35729e-06	14306	ebi-a-GCST90017015	rs113593397	A	G	NA	|| id:ebi-a-GCST90017015	TRUE	reported	igd
1345	10	115332413	-0.135137	0.0301894	8.59825e-06	14306	ebi-a-GCST90017015	rs10885477	T	C	NA	|| id:ebi-a-GCST90017015	TRUE	reported	igd
1346	10	129908282	-0.232987	0.0519183	6.04213e-06	14306	ebi-a-GCST90017015	rs80149660	C	T	NA	|| id:ebi-a-GCST90017015	TRUE	reported	igd
1347	11	18768068	0.0842919	0.0162192	2.7388e-07	14306	ebi-a-GCST90017015	rs1867876	T	C	NA	|| id:ebi-a-GCST90017015	TRUE	reported	igd
1348	12	39589195	0.162139	0.0332089	2.37766e-06	14306	ebi-a-GCST90017015	rs150096134	T	A	NA	|| id:ebi-a-GCST90017015	TRUE	reported	igd
1349	13	81685543	-0.13755	0.0293386	2.34477e-06	14306	ebi-a-GCST90017015	rs116500994	G	T	NA	|| id:ebi-a-GCST90017015	TRUE	reported	igd
1350	13	70856516	-0.074038	0.0160494	5.96664e-06	14306	ebi-a-GCST90017015	rs9529719	C	T	NA	|| id:ebi-a-GCST90017015	TRUE	reported	igd
1351	14	102553414	-0.124871	0.0270129	2.44433e-06	14306	ebi-a-GCST90017015	rs41438744	C	G	NA	|| id:ebi-a-GCST90017015	TRUE	reported	igd
1352	15	93110222	0.120677	0.0265781	3.70775e-06	14306	ebi-a-GCST90017015	rs111745969	A	G	NA	|| id:ebi-a-GCST90017015	TRUE	reported	igd
1353	17	26789271	-0.0665238	0.0149837	6.66884e-06	14306	ebi-a-GCST90017015	rs11080063	G	A	NA	|| id:ebi-a-GCST90017015	TRUE	reported	igd
1354	17	76443497	0.128671	0.0282795	5.89196e-06	14306	ebi-a-GCST90017015	rs55888180	C	G	NA	|| id:ebi-a-GCST90017015	TRUE	reported	igd
1355	20	3839754	0.0910829	0.0178561	5.16928e-07	14306	ebi-a-GCST90017015	rs6133067	T	C	NA	|| id:ebi-a-GCST90017015	TRUE	reported	igd
1356	1	72972799	-0.136779	0.0296811	4.02736e-06	14306	ebi-a-GCST90017016	rs61771805	A	T	NA	|| id:ebi-a-GCST90017016	TRUE	reported	igd
1357	2	218819396	0.147035	0.034023	9.49708e-06	14306	ebi-a-GCST90017016	rs3791893	A	G	NA	|| id:ebi-a-GCST90017016	TRUE	reported	igd
1358	4	169178315	-0.112045	0.0239328	3.34488e-06	14306	ebi-a-GCST90017016	rs609430	T	G	NA	|| id:ebi-a-GCST90017016	TRUE	reported	igd
1359	7	93527414	-0.18123	0.0402987	4.70046e-06	14306	ebi-a-GCST90017016	rs36081916	T	C	NA	|| id:ebi-a-GCST90017016	TRUE	reported	igd
1360	7	133154356	-0.169366	0.0352068	1.12323e-06	14306	ebi-a-GCST90017016	rs17167098	G	A	NA	|| id:ebi-a-GCST90017016	TRUE	reported	igd
1361	11	77901287	-0.12718	0.0250924	6.5286e-07	14306	ebi-a-GCST90017016	rs901099	T	G	NA	|| id:ebi-a-GCST90017016	TRUE	reported	igd
1362	14	95452797	0.192557	0.0420093	9.97034e-06	14306	ebi-a-GCST90017016	rs2154047	A	C	NA	|| id:ebi-a-GCST90017016	TRUE	reported	igd
1363	15	98476920	-0.147352	0.0336531	8.58875e-06	14306	ebi-a-GCST90017016	rs10048062	C	T	NA	|| id:ebi-a-GCST90017016	TRUE	reported	igd
1364	17	17253288	-0.105833	0.0228941	3.80391e-06	14306	ebi-a-GCST90017016	rs12452946	A	G	NA	|| id:ebi-a-GCST90017016	TRUE	reported	igd
1365	18	60125134	0.164146	0.0349993	3.52468e-06	14306	ebi-a-GCST90017016	rs672217	G	A	NA	|| id:ebi-a-GCST90017016	TRUE	reported	igd
1366	18	43206985	0.227831	0.046335	2.55918e-06	14306	ebi-a-GCST90017016	rs1484873	G	A	NA	|| id:ebi-a-GCST90017016	TRUE	reported	igd
1367	4	166058998	-0.149725	0.0312777	1.74997e-06	14306	ebi-a-GCST90017017	rs13128780	T	C	NA	|| id:ebi-a-GCST90017017	TRUE	reported	igd
1368	5	58424440	-0.139547	0.0316748	8.06659e-06	14306	ebi-a-GCST90017017	rs10044993	A	C	NA	|| id:ebi-a-GCST90017017	TRUE	reported	igd
1369	8	14853525	-0.100023	0.0225883	9.6917e-06	14306	ebi-a-GCST90017017	rs13249325	T	G	NA	|| id:ebi-a-GCST90017017	TRUE	reported	igd
1370	14	95973619	0.152235	0.0337867	7.37683e-06	14306	ebi-a-GCST90017017	rs17092615	G	A	NA	|| id:ebi-a-GCST90017017	TRUE	reported	igd
1371	15	89577376	-0.126025	0.0282242	3.86091e-06	14306	ebi-a-GCST90017017	rs72759041	G	T	NA	|| id:ebi-a-GCST90017017	TRUE	reported	igd
1372	2	20054971	0.0583322	0.0130729	7.85037e-06	14306	ebi-a-GCST90017018	rs893394	G	A	NA	|| id:ebi-a-GCST90017018	TRUE	reported	igd
1373	3	70657785	0.0662258	0.0149877	9.25763e-06	14306	ebi-a-GCST90017018	rs68093214	C	T	NA	|| id:ebi-a-GCST90017018	TRUE	reported	igd
1374	4	179361262	-0.0608559	0.0132145	4.25991e-06	14306	ebi-a-GCST90017018	rs2702387	G	A	NA	|| id:ebi-a-GCST90017018	TRUE	reported	igd
1375	4	14324623	-0.0775151	0.0139665	3.54544e-08	14306	ebi-a-GCST90017018	rs10805326	A	G	NA	|| id:ebi-a-GCST90017018	TRUE	reported	igd
1376	5	159686256	0.0890455	0.0193905	3.05781e-06	14306	ebi-a-GCST90017018	rs6875660	C	T	NA	|| id:ebi-a-GCST90017018	TRUE	reported	igd
1377	5	148846426	0.0628342	0.0136652	5.6391e-06	14306	ebi-a-GCST90017018	rs447950	A	G	NA	|| id:ebi-a-GCST90017018	TRUE	reported	igd
1378	6	10303945	0.099082	0.0221625	6.25936e-06	14306	ebi-a-GCST90017018	rs9348442	C	T	NA	|| id:ebi-a-GCST90017018	TRUE	reported	igd
1379	6	170918194	0.151096	0.0351476	6.84227e-06	14306	ebi-a-GCST90017018	rs62430350	T	C	NA	|| id:ebi-a-GCST90017018	TRUE	reported	igd
1380	9	21502923	-0.112189	0.0235439	1.80098e-06	14306	ebi-a-GCST90017018	rs16938435	T	C	NA	|| id:ebi-a-GCST90017018	TRUE	reported	igd
1381	11	127703160	0.0575295	0.0128416	6.78875e-06	14306	ebi-a-GCST90017018	rs2098844	T	C	NA	|| id:ebi-a-GCST90017018	TRUE	reported	igd
1382	11	125663184	0.142681	0.0297116	1.81991e-06	14306	ebi-a-GCST90017018	rs478972	C	T	NA	|| id:ebi-a-GCST90017018	TRUE	reported	igd
1383	12	97928437	-0.0624272	0.0138539	5.4949e-06	14306	ebi-a-GCST90017018	rs11109097	T	C	NA	|| id:ebi-a-GCST90017018	TRUE	reported	igd
1384	15	92446683	-0.0810346	0.0154397	1.64327e-07	14306	ebi-a-GCST90017018	rs4327025	G	A	NA	|| id:ebi-a-GCST90017018	TRUE	reported	igd
1385	16	5993076	-0.151829	0.0324471	2.67436e-06	14306	ebi-a-GCST90017018	rs118030283	G	A	NA	|| id:ebi-a-GCST90017018	TRUE	reported	igd
1386	20	61325223	0.0924508	0.0204658	6.6799e-06	14306	ebi-a-GCST90017018	rs6062862	A	G	NA	|| id:ebi-a-GCST90017018	TRUE	reported	igd
1387	1	43767569	0.0637084	0.0135355	2.19053e-06	14306	ebi-a-GCST90017019	rs12566247	T	A	NA	|| id:ebi-a-GCST90017019	TRUE	reported	igd
1388	2	6514088	0.0818068	0.0165992	8.56624e-07	14306	ebi-a-GCST90017019	rs716604	A	G	NA	|| id:ebi-a-GCST90017019	TRUE	reported	igd
1389	2	140898088	0.183158	0.0402743	4.91157e-06	14306	ebi-a-GCST90017019	rs72982915	C	T	NA	|| id:ebi-a-GCST90017019	TRUE	reported	igd
1390	3	150620956	-0.0685233	0.0152546	7.84061e-06	14306	ebi-a-GCST90017019	rs2276760	A	G	NA	|| id:ebi-a-GCST90017019	TRUE	reported	igd
1391	3	10611142	0.130074	0.0267179	2.20308e-06	14306	ebi-a-GCST90017019	rs62240188	G	A	NA	|| id:ebi-a-GCST90017019	TRUE	reported	igd
1392	3	17187502	0.0581947	0.0131455	9.85871e-06	14306	ebi-a-GCST90017019	rs9823439	C	T	NA	|| id:ebi-a-GCST90017019	TRUE	reported	igd
1393	4	114608814	-0.141905	0.0315074	7.305e-06	14306	ebi-a-GCST90017019	rs994794	G	C	NA	|| id:ebi-a-GCST90017019	TRUE	reported	igd
1394	5	17209391	0.120632	0.0257529	1.91743e-06	14306	ebi-a-GCST90017019	rs2731794	C	T	NA	|| id:ebi-a-GCST90017019	TRUE	reported	igd
1395	6	67200802	0.0692373	0.0151154	8.56959e-06	14306	ebi-a-GCST90017019	rs6934519	C	T	NA	|| id:ebi-a-GCST90017019	TRUE	reported	igd
1396	6	155737906	0.162658	0.0367647	9.40503e-06	14306	ebi-a-GCST90017019	rs62427239	C	A	NA	|| id:ebi-a-GCST90017019	TRUE	reported	igd
1397	7	66890843	0.0918017	0.0194885	2.06072e-06	14306	ebi-a-GCST90017019	rs10262702	T	C	NA	|| id:ebi-a-GCST90017019	TRUE	reported	igd
1398	7	22007303	0.060368	0.0131793	4.1223e-06	14306	ebi-a-GCST90017019	rs1859797	G	A	NA	|| id:ebi-a-GCST90017019	TRUE	reported	igd
1399	8	3763540	0.107194	0.0250013	6.37926e-06	14306	ebi-a-GCST90017019	rs17067892	C	T	NA	|| id:ebi-a-GCST90017019	TRUE	reported	igd
1400	10	13124513	0.0660742	0.0134139	6.982e-07	14306	ebi-a-GCST90017019	rs11258178	A	G	NA	|| id:ebi-a-GCST90017019	TRUE	reported	igd
1401	11	94364293	-0.151142	0.0306922	5.12165e-07	14306	ebi-a-GCST90017019	rs12226153	A	G	NA	|| id:ebi-a-GCST90017019	TRUE	reported	igd
1402	13	23343542	-0.0585038	0.013219	9.71292e-06	14306	ebi-a-GCST90017019	rs1000888	C	G	NA	|| id:ebi-a-GCST90017019	TRUE	reported	igd
1403	15	93819735	-0.0658116	0.0140767	2.98353e-06	14306	ebi-a-GCST90017019	rs7170984	T	C	NA	|| id:ebi-a-GCST90017019	TRUE	reported	igd
1404	16	58818770	-0.175324	0.038599	8.71806e-07	14306	ebi-a-GCST90017019	rs4784055	T	C	NA	|| id:ebi-a-GCST90017019	TRUE	reported	igd
1405	16	85327902	-0.0729524	0.0152948	1.34623e-06	14306	ebi-a-GCST90017019	rs2930225	T	G	NA	|| id:ebi-a-GCST90017019	TRUE	reported	igd
1406	20	6218922	-0.218507	0.0490152	7.41635e-06	14306	ebi-a-GCST90017019	rs4113676	A	C	NA	|| id:ebi-a-GCST90017019	TRUE	reported	igd
1407	1	185091351	-0.0468097	0.0105787	9.57194e-06	14306	ebi-a-GCST90017020	rs12566975	T	C	NA	|| id:ebi-a-GCST90017020	TRUE	reported	igd
1408	2	167244051	0.0497799	0.0111919	9.63984e-06	14306	ebi-a-GCST90017020	rs1528479	A	G	NA	|| id:ebi-a-GCST90017020	TRUE	reported	igd
1409	3	23037786	0.0511752	0.0106491	2.0268e-06	14306	ebi-a-GCST90017020	rs615997	T	C	NA	|| id:ebi-a-GCST90017020	TRUE	reported	igd
1410	3	177470032	0.0864203	0.0181565	1.58332e-06	14306	ebi-a-GCST90017020	rs62285313	A	G	NA	|| id:ebi-a-GCST90017020	TRUE	reported	igd
1411	3	66725825	0.078627	0.0175644	6.31379e-06	14306	ebi-a-GCST90017020	rs1031599	T	G	NA	|| id:ebi-a-GCST90017020	TRUE	reported	igd
1412	4	38694566	-0.0864066	0.0192519	6.72048e-06	14306	ebi-a-GCST90017020	rs3821998	C	A	NA	|| id:ebi-a-GCST90017020	TRUE	reported	igd
1413	8	59370320	0.0520267	0.011404	4.41754e-06	14306	ebi-a-GCST90017020	rs4738679	A	G	NA	|| id:ebi-a-GCST90017020	TRUE	reported	igd
1414	12	102046595	0.108075	0.0242022	5.97077e-06	14306	ebi-a-GCST90017020	rs1997204	C	T	NA	|| id:ebi-a-GCST90017020	TRUE	reported	igd
1415	16	27217620	0.0469989	0.0105971	9.17044e-06	14306	ebi-a-GCST90017020	rs62028349	G	C	NA	|| id:ebi-a-GCST90017020	TRUE	reported	igd
1416	17	46694541	0.117472	0.0268103	5.57763e-06	14306	ebi-a-GCST90017020	rs72829893	G	T	NA	|| id:ebi-a-GCST90017020	TRUE	reported	igd
1417	17	13816159	0.0886199	0.0194248	3.66522e-06	14306	ebi-a-GCST90017020	rs78068103	A	G	NA	|| id:ebi-a-GCST90017020	TRUE	reported	igd
1418	18	19743455	0.0746186	0.0180734	7.13724e-06	14306	ebi-a-GCST90017020	rs2385421	A	G	NA	|| id:ebi-a-GCST90017020	TRUE	reported	igd
1419	18	1053252	-0.0641288	0.0137974	3.75327e-06	14306	ebi-a-GCST90017020	rs789029	C	T	NA	|| id:ebi-a-GCST90017020	TRUE	reported	igd
1420	20	19300846	-0.0561715	0.0108174	2.43215e-07	14306	ebi-a-GCST90017020	rs6112314	A	C	NA	|| id:ebi-a-GCST90017020	TRUE	reported	igd
1421	1	118425334	-0.0553339	0.0120621	4.90671e-06	14306	ebi-a-GCST90017021	rs9919338	G	C	NA	|| id:ebi-a-GCST90017021	TRUE	reported	igd
1422	1	35328576	0.106101	0.0222904	2.15432e-06	14306	ebi-a-GCST90017021	rs12078956	C	G	NA	|| id:ebi-a-GCST90017021	TRUE	reported	igd
1423	2	53946431	-0.116881	0.0246589	1.63422e-06	14306	ebi-a-GCST90017021	rs72793667	A	G	NA	|| id:ebi-a-GCST90017021	TRUE	reported	igd
1424	3	165996415	-0.0564927	0.0121736	3.91913e-06	14306	ebi-a-GCST90017021	rs2862811	C	T	NA	|| id:ebi-a-GCST90017021	TRUE	reported	igd
1425	4	165786478	-0.055381	0.0123659	7.47291e-06	14306	ebi-a-GCST90017021	rs9308097	G	A	NA	|| id:ebi-a-GCST90017021	TRUE	reported	igd
1426	4	166588085	-0.0666305	0.0141577	5.20811e-06	14306	ebi-a-GCST90017021	rs2322265	C	T	NA	|| id:ebi-a-GCST90017021	TRUE	reported	igd
1427	5	109403564	-0.108906	0.0242055	2.55452e-06	14306	ebi-a-GCST90017021	rs113859143	G	C	NA	|| id:ebi-a-GCST90017021	TRUE	reported	igd
1428	6	71966268	0.0604208	0.0135965	8.98194e-06	14306	ebi-a-GCST90017021	rs4452603	T	G	NA	|| id:ebi-a-GCST90017021	TRUE	reported	igd
1429	8	121244406	-0.0568869	0.0121152	3.05626e-06	14306	ebi-a-GCST90017021	rs10093861	G	A	NA	|| id:ebi-a-GCST90017021	TRUE	reported	igd
1430	10	65563647	-0.0550587	0.0121847	6.55043e-06	14306	ebi-a-GCST90017021	rs3999074	G	T	NA	|| id:ebi-a-GCST90017021	TRUE	reported	igd
1431	10	44346094	-0.105963	0.0232501	5.59667e-06	14306	ebi-a-GCST90017021	rs1254846	A	G	NA	|| id:ebi-a-GCST90017021	TRUE	reported	igd
1432	11	3248876	-0.190615	0.0414403	2.62029e-06	14306	ebi-a-GCST90017021	rs35035870	T	C	NA	|| id:ebi-a-GCST90017021	TRUE	reported	igd
1433	13	40419314	-0.062804	0.0130744	1.38618e-06	14306	ebi-a-GCST90017021	rs9788306	C	T	NA	|| id:ebi-a-GCST90017021	TRUE	reported	igd
1434	16	23631307	0.125481	0.0259008	3.14826e-06	14306	ebi-a-GCST90017021	rs369444	C	G	NA	|| id:ebi-a-GCST90017021	TRUE	reported	igd
1435	19	17865305	0.200628	0.0449372	1.58161e-06	14306	ebi-a-GCST90017021	rs1363769	C	T	NA	|| id:ebi-a-GCST90017021	TRUE	reported	igd
1436	19	2571232	0.0679483	0.0133496	3.721e-07	14306	ebi-a-GCST90017021	rs7249113	G	A	NA	|| id:ebi-a-GCST90017021	TRUE	reported	igd
1437	1	234157721	0.115182	0.0246006	3.10592e-06	14306	ebi-a-GCST90017022	rs12127733	G	A	NA	|| id:ebi-a-GCST90017022	TRUE	reported	igd
1438	5	149544722	-0.0883469	0.0188397	3.32583e-06	14306	ebi-a-GCST90017022	rs3756315	A	G	NA	|| id:ebi-a-GCST90017022	TRUE	reported	igd
1439	6	22725908	-0.154739	0.0340372	9.74833e-06	14306	ebi-a-GCST90017022	rs12208226	C	A	NA	|| id:ebi-a-GCST90017022	TRUE	reported	igd
1440	9	29334137	0.102522	0.0226445	6.17234e-06	14306	ebi-a-GCST90017022	rs1928659	T	C	NA	|| id:ebi-a-GCST90017022	TRUE	reported	igd
1441	9	122239986	-0.0948806	0.0208369	5.34355e-06	14306	ebi-a-GCST90017022	rs1331592	G	C	NA	|| id:ebi-a-GCST90017022	TRUE	reported	igd
1442	13	76829562	0.0837206	0.0190318	9.05503e-06	14306	ebi-a-GCST90017022	rs1929743	T	C	NA	|| id:ebi-a-GCST90017022	TRUE	reported	igd
1443	13	47512191	-0.156365	0.0345372	6.03976e-06	14306	ebi-a-GCST90017022	rs12863463	G	A	NA	|| id:ebi-a-GCST90017022	TRUE	reported	igd
1444	17	21157406	-0.169687	0.0383169	9.13314e-06	14306	ebi-a-GCST90017022	rs117467633	T	C	NA	|| id:ebi-a-GCST90017022	TRUE	reported	igd
1445	18	58229086	-0.154631	0.0352194	5.61203e-06	14306	ebi-a-GCST90017022	rs17067076	G	A	NA	|| id:ebi-a-GCST90017022	TRUE	reported	igd
1446	20	5330700	0.0994748	0.0209139	2.92247e-06	14306	ebi-a-GCST90017022	rs6116753	G	A	NA	|| id:ebi-a-GCST90017022	TRUE	reported	igd
1447	3	172950553	0.0572304	0.0127279	7.36936e-06	14306	ebi-a-GCST90017023	rs2861203	G	A	NA	|| id:ebi-a-GCST90017023	TRUE	reported	igd
1448	4	7678735	-0.0636978	0.0142041	4.47806e-06	14306	ebi-a-GCST90017023	rs13110238	C	G	NA	|| id:ebi-a-GCST90017023	TRUE	reported	igd
1449	10	14137663	-0.0647067	0.014797	8.71686e-06	14306	ebi-a-GCST90017023	rs72776675	T	C	NA	|| id:ebi-a-GCST90017023	TRUE	reported	igd
1450	16	1100633	-0.0561864	0.0115984	1.24882e-06	14306	ebi-a-GCST90017023	rs9932954	A	G	NA	|| id:ebi-a-GCST90017023	TRUE	reported	igd
1451	1	54578401	-0.0520656	0.0109082	1.78201e-06	14306	ebi-a-GCST90017024	rs954878	A	G	NA	|| id:ebi-a-GCST90017024	TRUE	reported	igd
1452	3	55181375	-0.0492283	0.0109388	7.05424e-06	14306	ebi-a-GCST90017024	rs4955932	T	C	NA	|| id:ebi-a-GCST90017024	TRUE	reported	igd
1453	3	190415145	-0.230542	0.0483465	2.77389e-06	14306	ebi-a-GCST90017024	rs7616165	G	T	NA	|| id:ebi-a-GCST90017024	TRUE	reported	igd
1454	3	161749981	-0.22973	0.0499776	2.93089e-06	14306	ebi-a-GCST90017024	rs76193507	A	G	NA	|| id:ebi-a-GCST90017024	TRUE	reported	igd
1455	5	90289997	0.0936162	0.0207982	9.45388e-06	14306	ebi-a-GCST90017024	rs59805249	T	C	NA	|| id:ebi-a-GCST90017024	TRUE	reported	igd
1456	5	6116659	-0.0513831	0.0108094	2.12197e-06	14306	ebi-a-GCST90017024	rs160061	G	A	NA	|| id:ebi-a-GCST90017024	TRUE	reported	igd
1457	7	8497922	0.0487709	0.0109614	9.08113e-06	14306	ebi-a-GCST90017024	rs10952110	G	T	NA	|| id:ebi-a-GCST90017024	TRUE	reported	igd
1458	8	84735080	0.0508285	0.0110591	9.34329e-06	14306	ebi-a-GCST90017024	rs28540839	A	C	NA	|| id:ebi-a-GCST90017024	TRUE	reported	igd
1459	8	4842929	-0.0714756	0.0151703	3.57084e-06	14306	ebi-a-GCST90017024	rs7832116	A	G	NA	|| id:ebi-a-GCST90017024	TRUE	reported	igd
1460	10	62175024	0.0499621	0.0109693	5.26914e-06	14306	ebi-a-GCST90017024	rs7073658	G	T	NA	|| id:ebi-a-GCST90017024	TRUE	reported	igd
1461	11	3922055	0.0573168	0.0115466	8.0423e-07	14306	ebi-a-GCST90017024	rs12362320	G	C	NA	|| id:ebi-a-GCST90017024	TRUE	reported	igd
1462	14	100177681	-0.0549104	0.0115385	2.36777e-06	14306	ebi-a-GCST90017024	rs68104925	T	C	NA	|| id:ebi-a-GCST90017024	TRUE	reported	igd
1463	17	30016653	0.0599578	0.0134693	5.61423e-06	14306	ebi-a-GCST90017024	rs2880566	T	C	NA	|| id:ebi-a-GCST90017024	TRUE	reported	igd
1464	17	35240097	-0.0524615	0.0116758	5.06512e-06	14306	ebi-a-GCST90017024	rs11263806	A	G	NA	|| id:ebi-a-GCST90017024	TRUE	reported	igd
1465	19	21806125	0.0902532	0.0199652	5.83042e-06	14306	ebi-a-GCST90017024	rs12611395	G	A	NA	|| id:ebi-a-GCST90017024	TRUE	reported	igd
1466	19	51256120	-0.10758	0.0229884	3.57256e-06	14306	ebi-a-GCST90017024	rs73044693	A	G	NA	|| id:ebi-a-GCST90017024	TRUE	reported	igd
1467	1	53773248	-0.118868	0.0259753	3.38174e-06	14306	ebi-a-GCST90017025	rs78848836	A	G	NA	|| id:ebi-a-GCST90017025	TRUE	reported	igd
1468	1	166199362	0.117095	0.02591	7.39861e-06	14306	ebi-a-GCST90017025	rs12131224	C	T	NA	|| id:ebi-a-GCST90017025	TRUE	reported	igd
1469	1	82384407	0.0751466	0.0153934	1.10647e-06	14306	ebi-a-GCST90017025	rs2050911	G	A	NA	|| id:ebi-a-GCST90017025	TRUE	reported	igd
1470	1	108102470	-0.087088	0.0197008	8.27428e-06	14306	ebi-a-GCST90017025	rs79476906	T	A	NA	|| id:ebi-a-GCST90017025	TRUE	reported	igd
1471	3	42568440	0.0784637	0.0144768	7.16556e-08	14306	ebi-a-GCST90017025	rs437876	T	C	NA	|| id:ebi-a-GCST90017025	TRUE	reported	igd
1472	3	148269083	-0.0970258	0.0181807	1.45589e-07	14306	ebi-a-GCST90017025	rs985416	T	C	NA	|| id:ebi-a-GCST90017025	TRUE	reported	igd
1473	6	145006780	0.107801	0.0229777	3.46785e-06	14306	ebi-a-GCST90017025	rs9403580	C	T	NA	|| id:ebi-a-GCST90017025	TRUE	reported	igd
1474	7	96965504	-0.0748504	0.0165681	5.87503e-06	14306	ebi-a-GCST90017025	rs62496417	T	G	NA	|| id:ebi-a-GCST90017025	TRUE	reported	igd
1475	8	56839500	-0.0784757	0.0177648	9.48135e-06	14306	ebi-a-GCST90017025	rs7341608	T	C	NA	|| id:ebi-a-GCST90017025	TRUE	reported	igd
1476	9	14477851	-0.107898	0.0232346	3.10506e-06	14306	ebi-a-GCST90017025	rs573933	T	C	NA	|| id:ebi-a-GCST90017025	TRUE	reported	igd
1477	9	7273249	-0.0683706	0.0143691	1.71502e-06	14306	ebi-a-GCST90017025	rs10815577	C	G	NA	|| id:ebi-a-GCST90017025	TRUE	reported	igd
1478	12	56256262	0.0761893	0.0170127	7.55962e-06	14306	ebi-a-GCST90017025	rs2371284	C	T	NA	|| id:ebi-a-GCST90017025	TRUE	reported	igd
1479	14	21455973	-0.0681973	0.0149831	6.08597e-06	14306	ebi-a-GCST90017025	rs4981345	T	C	NA	|| id:ebi-a-GCST90017025	TRUE	reported	igd
1480	16	79092359	0.168045	0.0382637	3.3335e-06	14306	ebi-a-GCST90017025	rs74034332	G	A	NA	|| id:ebi-a-GCST90017025	TRUE	reported	igd
1481	17	36155074	-0.0816269	0.01838	9.01675e-06	14306	ebi-a-GCST90017025	rs7213933	T	A	NA	|| id:ebi-a-GCST90017025	TRUE	reported	igd
1482	19	13962924	0.0892098	0.0197665	8.04211e-06	14306	ebi-a-GCST90017025	rs8104225	A	G	NA	|| id:ebi-a-GCST90017025	TRUE	reported	igd
1483	1	240359089	0.062197	0.0125685	8.64868e-07	14306	ebi-a-GCST90017026	rs12747809	A	G	NA	|| id:ebi-a-GCST90017026	TRUE	reported	igd
1484	1	65990422	0.05436	0.011947	5.56775e-06	14306	ebi-a-GCST90017026	rs6656451	T	C	NA	|| id:ebi-a-GCST90017026	TRUE	reported	igd
1485	1	105287469	0.133104	0.0303566	7.07375e-06	14306	ebi-a-GCST90017026	rs12072562	T	C	NA	|| id:ebi-a-GCST90017026	TRUE	reported	igd
1486	2	49904589	-0.0577091	0.0118338	1.20812e-06	14306	ebi-a-GCST90017026	rs2882478	G	A	NA	|| id:ebi-a-GCST90017026	TRUE	reported	igd
1487	3	70592215	0.0648288	0.0140126	4.51742e-06	14306	ebi-a-GCST90017026	rs11128180	A	G	NA	|| id:ebi-a-GCST90017026	TRUE	reported	igd
1488	3	154242406	0.108441	0.023825	5.77218e-06	14306	ebi-a-GCST90017026	rs7629954	A	G	NA	|| id:ebi-a-GCST90017026	TRUE	reported	igd
1489	4	183247601	0.0548397	0.0120844	6.30406e-06	14306	ebi-a-GCST90017026	rs2726805	A	G	NA	|| id:ebi-a-GCST90017026	TRUE	reported	igd
1490	6	14817584	0.0799088	0.017766	6.28463e-06	14306	ebi-a-GCST90017026	rs233486	G	A	NA	|| id:ebi-a-GCST90017026	TRUE	reported	igd
1491	6	81318836	0.0542433	0.0118188	4.77079e-06	14306	ebi-a-GCST90017026	rs2444793	T	C	NA	|| id:ebi-a-GCST90017026	TRUE	reported	igd
1492	7	71303007	0.0554351	0.0118375	2.98078e-06	14306	ebi-a-GCST90017026	rs12673420	G	A	NA	|| id:ebi-a-GCST90017026	TRUE	reported	igd
1493	12	24572337	-0.109724	0.024221	4.86508e-06	14306	ebi-a-GCST90017026	rs35182105	A	G	NA	|| id:ebi-a-GCST90017026	TRUE	reported	igd
1494	13	51292902	-0.0901399	0.0199712	9.83853e-06	14306	ebi-a-GCST90017026	rs2706242	G	C	NA	|| id:ebi-a-GCST90017026	TRUE	reported	igd
1495	14	40536481	-0.0579792	0.0125229	4.3395e-06	14306	ebi-a-GCST90017026	rs12894272	G	A	NA	|| id:ebi-a-GCST90017026	TRUE	reported	igd
1496	1	90818872	-0.117029	0.0243085	1.4003e-06	14306	ebi-a-GCST90017027	rs10801803	G	A	NA	|| id:ebi-a-GCST90017027	TRUE	reported	igd
1497	2	228100140	0.102292	0.0212319	1.58891e-06	14306	ebi-a-GCST90017027	rs62277846	C	T	NA	|| id:ebi-a-GCST90017027	TRUE	reported	igd
1498	2	168628871	-0.0798769	0.0168846	2.29166e-06	14306	ebi-a-GCST90017027	rs13024781	T	C	NA	|| id:ebi-a-GCST90017027	TRUE	reported	igd
1499	3	100496680	-0.121162	0.0233467	2.4134e-07	14306	ebi-a-GCST90017027	rs9873555	G	C	NA	|| id:ebi-a-GCST90017027	TRUE	reported	igd
1500	4	114220647	-0.0845848	0.0170693	7.68192e-07	14306	ebi-a-GCST90017027	rs67078837	T	C	NA	|| id:ebi-a-GCST90017027	TRUE	reported	igd
1501	6	81214803	-0.110443	0.0235801	2.85825e-06	14306	ebi-a-GCST90017027	rs57091572	A	G	NA	|| id:ebi-a-GCST90017027	TRUE	reported	igd
1502	8	23071054	0.0886512	0.0199045	6.92054e-06	14306	ebi-a-GCST90017027	rs57254474	G	A	NA	|| id:ebi-a-GCST90017027	TRUE	reported	igd
1503	11	74391775	-0.0974344	0.0181279	9.34932e-08	14306	ebi-a-GCST90017027	rs10793103	T	C	NA	|| id:ebi-a-GCST90017027	TRUE	reported	igd
1504	11	19572557	-0.0973842	0.0194791	7.68652e-07	14306	ebi-a-GCST90017027	rs10741777	T	C	NA	|| id:ebi-a-GCST90017027	TRUE	reported	igd
1505	12	129539818	0.179838	0.0393797	6.34118e-06	14306	ebi-a-GCST90017027	rs61944774	A	G	NA	|| id:ebi-a-GCST90017027	TRUE	reported	igd
1506	15	31697284	0.136523	0.0303128	9.83196e-06	14306	ebi-a-GCST90017027	rs75356640	G	A	NA	|| id:ebi-a-GCST90017027	TRUE	reported	igd
1507	16	84992314	0.112064	0.0228369	1.80992e-06	14306	ebi-a-GCST90017027	rs955844	A	C	NA	|| id:ebi-a-GCST90017027	TRUE	reported	igd
1508	1	224897491	0.111884	0.0238893	2.5765e-06	14306	ebi-a-GCST90017028	rs72761829	A	T	NA	|| id:ebi-a-GCST90017028	TRUE	reported	igd
1509	2	185862591	0.222263	0.0486425	5.68434e-06	14306	ebi-a-GCST90017028	rs72894957	G	A	NA	|| id:ebi-a-GCST90017028	TRUE	reported	igd
1510	5	8146371	0.0779543	0.0171865	7.48411e-06	14306	ebi-a-GCST90017028	rs336138	G	T	NA	|| id:ebi-a-GCST90017028	TRUE	reported	igd
1511	6	84772845	-0.0702357	0.015706	7.84603e-06	14306	ebi-a-GCST90017028	rs17730011	G	A	NA	|| id:ebi-a-GCST90017028	TRUE	reported	igd
1512	7	81410263	0.0572001	0.0127043	7.63062e-06	14306	ebi-a-GCST90017028	rs4576377	C	A	NA	|| id:ebi-a-GCST90017028	TRUE	reported	igd
1513	9	85576178	-0.0684038	0.0156562	9.17318e-06	14306	ebi-a-GCST90017028	rs2153460	A	T	NA	|| id:ebi-a-GCST90017028	TRUE	reported	igd
1514	9	92267239	0.0657686	0.0139569	2.70321e-06	14306	ebi-a-GCST90017028	rs12346653	C	T	NA	|| id:ebi-a-GCST90017028	TRUE	reported	igd
1515	10	83848397	0.126592	0.024345	4.68954e-07	14306	ebi-a-GCST90017028	rs11192447	A	G	NA	|| id:ebi-a-GCST90017028	TRUE	reported	igd
1516	14	29872341	0.0867262	0.0183477	3.19007e-06	14306	ebi-a-GCST90017028	rs74315802	G	T	NA	|| id:ebi-a-GCST90017028	TRUE	reported	igd
1517	19	42586245	-0.10453	0.0230253	4.23975e-06	14306	ebi-a-GCST90017028	rs10414815	C	T	NA	|| id:ebi-a-GCST90017028	TRUE	reported	igd
1518	21	33193567	0.0562148	0.0127763	9.91996e-06	14306	ebi-a-GCST90017028	rs2833528	T	C	NA	|| id:ebi-a-GCST90017028	TRUE	reported	igd
1519	21	44079875	0.0655062	0.0131994	9.96369e-07	14306	ebi-a-GCST90017028	rs9981767	A	C	NA	|| id:ebi-a-GCST90017028	TRUE	reported	igd
1520	2	57701660	-0.051823	0.0110697	2.9282e-06	14306	ebi-a-GCST90017029	rs56791201	C	T	NA	|| id:ebi-a-GCST90017029	TRUE	reported	igd
1521	1	18501459	-0.183147	0.038148	1.27809e-06	14306	ebi-a-GCST90017030	rs16861661	G	A	NA	|| id:ebi-a-GCST90017030	TRUE	reported	igd
1522	2	28903275	-0.0852686	0.0176504	1.59199e-06	14306	ebi-a-GCST90017030	rs11674854	C	T	NA	|| id:ebi-a-GCST90017030	TRUE	reported	igd
1523	2	199312684	-0.0805447	0.0177429	8.96314e-06	14306	ebi-a-GCST90017030	rs12693845	C	T	NA	|| id:ebi-a-GCST90017030	TRUE	reported	igd
1524	2	135755629	0.0804001	0.0178207	4.93106e-06	14306	ebi-a-GCST90017030	rs1530559	G	A	NA	|| id:ebi-a-GCST90017030	TRUE	reported	igd
1525	3	173151665	-0.219886	0.0475759	7.32706e-06	14306	ebi-a-GCST90017030	rs77478751	A	G	NA	|| id:ebi-a-GCST90017030	TRUE	reported	igd
1526	4	109896462	0.187692	0.0394585	2.24383e-06	14306	ebi-a-GCST90017030	rs62314653	C	A	NA	|| id:ebi-a-GCST90017030	TRUE	reported	igd
1527	6	151027636	0.139784	0.0310414	6.83439e-06	14306	ebi-a-GCST90017030	rs75127669	C	A	NA	|| id:ebi-a-GCST90017030	TRUE	reported	igd
1528	8	69010103	-0.079195	0.0171791	4.24766e-06	14306	ebi-a-GCST90017030	rs768253	T	G	NA	|| id:ebi-a-GCST90017030	TRUE	reported	igd
1529	13	23834968	-0.107134	0.0221883	3.12097e-06	14306	ebi-a-GCST90017030	rs7399658	G	A	NA	|| id:ebi-a-GCST90017030	TRUE	reported	igd
1530	16	73890910	0.0815092	0.0169441	1.40618e-06	14306	ebi-a-GCST90017030	rs328312	T	A	NA	|| id:ebi-a-GCST90017030	TRUE	reported	igd
1531	19	6928017	0.0985077	0.0203229	9.71673e-07	14306	ebi-a-GCST90017030	rs921925	A	C	NA	|| id:ebi-a-GCST90017030	TRUE	reported	igd
1532	20	54192992	-0.0801344	0.017149	3.29041e-06	14306	ebi-a-GCST90017030	rs6092149	A	T	NA	|| id:ebi-a-GCST90017030	TRUE	reported	igd
1533	1	116887742	0.200758	0.0442121	6.1776e-06	14306	ebi-a-GCST90017031	rs6674304	C	T	NA	|| id:ebi-a-GCST90017031	TRUE	reported	igd
1534	2	54114864	-0.199221	0.0430969	1.39592e-06	14306	ebi-a-GCST90017031	rs2293361	C	T	NA	|| id:ebi-a-GCST90017031	TRUE	reported	igd
1535	2	31266049	0.108423	0.0239978	6.6083e-06	14306	ebi-a-GCST90017031	rs12621813	G	A	NA	|| id:ebi-a-GCST90017031	TRUE	reported	igd
1536	7	14650221	0.191857	0.0424761	6.28608e-06	14306	ebi-a-GCST90017031	rs17168302	G	A	NA	|| id:ebi-a-GCST90017031	TRUE	reported	igd
1537	10	71518643	0.146426	0.0307367	2.36211e-06	14306	ebi-a-GCST90017031	rs55910161	C	T	NA	|| id:ebi-a-GCST90017031	TRUE	reported	igd
1538	12	113161438	0.114599	0.023839	2.06144e-06	14306	ebi-a-GCST90017031	rs4766997	C	T	NA	|| id:ebi-a-GCST90017031	TRUE	reported	igd
1539	13	113472525	-0.104232	0.0230786	4.44723e-06	14306	ebi-a-GCST90017031	rs7992246	C	T	NA	|| id:ebi-a-GCST90017031	TRUE	reported	igd
1540	17	2699935	0.13671	0.0274694	1.26561e-06	14306	ebi-a-GCST90017031	rs123059	C	T	NA	|| id:ebi-a-GCST90017031	TRUE	reported	igd
1541	18	64699550	0.122294	0.0228976	8.95035e-08	14306	ebi-a-GCST90017031	rs34757988	G	C	NA	|| id:ebi-a-GCST90017031	TRUE	reported	igd
1542	19	28767353	-0.118306	0.024522	1.28677e-06	14306	ebi-a-GCST90017031	rs10417872	G	T	NA	|| id:ebi-a-GCST90017031	TRUE	reported	igd
1543	22	31532568	-0.140799	0.027582	4.36878e-07	14306	ebi-a-GCST90017031	rs757872	C	G	NA	|| id:ebi-a-GCST90017031	TRUE	reported	igd
1544	1	58441860	-0.0935456	0.0193174	2.02428e-06	14306	ebi-a-GCST90017032	rs1187983	C	T	NA	|| id:ebi-a-GCST90017032	TRUE	reported	igd
1545	1	211400180	0.0679323	0.015012	5.02736e-06	14306	ebi-a-GCST90017032	rs3125832	A	C	NA	|| id:ebi-a-GCST90017032	TRUE	reported	igd
1546	3	166039765	-0.0634861	0.0136323	3.11279e-06	14306	ebi-a-GCST90017032	rs2863363	G	A	NA	|| id:ebi-a-GCST90017032	TRUE	reported	igd
1547	6	132881664	-0.0649396	0.0131146	7.25371e-07	14306	ebi-a-GCST90017032	rs2842896	C	T	NA	|| id:ebi-a-GCST90017032	TRUE	reported	igd
1548	10	12516924	0.0840769	0.0167551	6.28449e-07	14306	ebi-a-GCST90017032	rs2724813	G	A	NA	|| id:ebi-a-GCST90017032	TRUE	reported	igd
1549	11	79518683	-0.126354	0.0272212	3.25912e-06	14306	ebi-a-GCST90017032	rs72948274	A	C	NA	|| id:ebi-a-GCST90017032	TRUE	reported	igd
1550	11	45826561	0.124426	0.0248431	1.01163e-06	14306	ebi-a-GCST90017032	rs61884471	G	A	NA	|| id:ebi-a-GCST90017032	TRUE	reported	igd
1551	13	86079090	0.119479	0.0271688	7.80171e-06	14306	ebi-a-GCST90017032	rs11620597	T	C	NA	|| id:ebi-a-GCST90017032	TRUE	reported	igd
1552	14	21577837	-0.0952415	0.0216699	6.58082e-06	14306	ebi-a-GCST90017032	rs8006832	G	T	NA	|| id:ebi-a-GCST90017032	TRUE	reported	igd
1553	16	5938448	-0.060618	0.0131551	4.14753e-06	14306	ebi-a-GCST90017032	rs11645029	G	C	NA	|| id:ebi-a-GCST90017032	TRUE	reported	igd
1554	18	46255637	0.059681	0.0132289	6.60374e-06	14306	ebi-a-GCST90017032	rs12963345	C	G	NA	|| id:ebi-a-GCST90017032	TRUE	reported	igd
1555	19	4542097	0.118845	0.0268423	6.86294e-06	14306	ebi-a-GCST90017032	rs146541147	G	A	NA	|| id:ebi-a-GCST90017032	TRUE	reported	igd
1556	2	125440268	0.112811	0.0239106	3.08546e-06	14306	ebi-a-GCST90017033	rs10202904	G	T	NA	|| id:ebi-a-GCST90017033	TRUE	reported	igd
1557	3	15053083	-0.188956	0.0419905	8.04896e-06	14306	ebi-a-GCST90017033	rs6776814	T	C	NA	|| id:ebi-a-GCST90017033	TRUE	reported	igd
1558	4	104418307	0.214213	0.0456045	3.81566e-06	14306	ebi-a-GCST90017033	rs894996	C	A	NA	|| id:ebi-a-GCST90017033	TRUE	reported	igd
1559	10	112266046	0.115197	0.0255492	7.61377e-06	14306	ebi-a-GCST90017033	rs1334944	T	C	NA	|| id:ebi-a-GCST90017033	TRUE	reported	igd
1560	11	89349287	0.113013	0.0254343	7.03105e-06	14306	ebi-a-GCST90017033	rs11018665	A	T	NA	|| id:ebi-a-GCST90017033	TRUE	reported	igd
1561	13	41963791	0.222849	0.0454319	1.07552e-06	14306	ebi-a-GCST90017033	rs76029318	T	C	NA	|| id:ebi-a-GCST90017033	TRUE	reported	igd
1562	15	31516919	-0.109639	0.0247979	9.28282e-06	14306	ebi-a-GCST90017033	rs4779844	C	G	NA	|| id:ebi-a-GCST90017033	TRUE	reported	igd
1563	19	52925820	0.135628	0.0308139	9.73823e-06	14306	ebi-a-GCST90017033	rs4802933	G	A	NA	|| id:ebi-a-GCST90017033	TRUE	reported	igd
1564	4	11907559	-0.0881922	0.0194146	6.05954e-06	14306	ebi-a-GCST90017034	rs6856150	A	G	NA	|| id:ebi-a-GCST90017034	TRUE	reported	igd
1565	8	1266824	-0.0577795	0.0125389	3.67443e-06	14306	ebi-a-GCST90017034	rs10093869	A	G	NA	|| id:ebi-a-GCST90017034	TRUE	reported	igd
1566	8	69677480	0.121449	0.0264106	9.48681e-06	14306	ebi-a-GCST90017034	rs74553962	T	G	NA	|| id:ebi-a-GCST90017034	TRUE	reported	igd
1567	11	6848360	0.0999781	0.0223785	8.85054e-06	14306	ebi-a-GCST90017034	rs16918425	A	T	NA	|| id:ebi-a-GCST90017034	TRUE	reported	igd
1568	12	67655943	-0.133489	0.0268526	6.56251e-07	14306	ebi-a-GCST90017034	rs77779484	G	A	NA	|| id:ebi-a-GCST90017034	TRUE	reported	igd
1569	14	70944224	-0.0726896	0.0161372	3.68036e-06	14306	ebi-a-GCST90017034	rs28417404	A	G	NA	|| id:ebi-a-GCST90017034	TRUE	reported	igd
1570	15	58063881	0.0618294	0.0118887	2.07625e-07	14306	ebi-a-GCST90017034	rs503751	C	G	NA	|| id:ebi-a-GCST90017034	TRUE	reported	igd
1571	17	46763962	-0.0576329	0.0129154	6.02698e-06	14306	ebi-a-GCST90017034	rs4793970	A	G	NA	|| id:ebi-a-GCST90017034	TRUE	reported	igd
1572	19	49523088	-0.0550695	0.0121164	6.5793e-06	14306	ebi-a-GCST90017034	rs10423795	T	C	NA	|| id:ebi-a-GCST90017034	TRUE	reported	igd
1573	1	179629191	0.108044	0.023638	5.32023e-06	14306	ebi-a-GCST90017035	rs7540303	C	T	NA	|| id:ebi-a-GCST90017035	TRUE	reported	igd
1574	1	231960352	0.111131	0.0237218	3.43202e-06	14306	ebi-a-GCST90017035	rs2759329	A	G	NA	|| id:ebi-a-GCST90017035	TRUE	reported	igd
1575	1	247642270	-0.223604	0.0482391	3.87044e-06	14306	ebi-a-GCST90017035	rs35225860	A	G	NA	|| id:ebi-a-GCST90017035	TRUE	reported	igd
1576	2	150077190	-0.108148	0.0236848	4.85501e-06	14306	ebi-a-GCST90017035	rs1035588	A	G	NA	|| id:ebi-a-GCST90017035	TRUE	reported	igd
1577	4	174810498	-0.104783	0.0231343	6.43724e-06	14306	ebi-a-GCST90017035	rs61090148	A	G	NA	|| id:ebi-a-GCST90017035	TRUE	reported	igd
1578	6	10422207	0.119966	0.0268645	7.2835e-06	14306	ebi-a-GCST90017035	rs9460691	C	A	NA	|| id:ebi-a-GCST90017035	TRUE	reported	igd
1579	9	21884425	-0.249079	0.0520814	2.95291e-06	14306	ebi-a-GCST90017035	rs72691585	C	A	NA	|| id:ebi-a-GCST90017035	TRUE	reported	igd
1580	10	10777085	0.140434	0.0295602	2.19842e-06	14306	ebi-a-GCST90017035	rs17148768	G	A	NA	|| id:ebi-a-GCST90017035	TRUE	reported	igd
1581	17	59632873	0.106529	0.0240379	9.70085e-06	14306	ebi-a-GCST90017035	rs8066522	A	G	NA	|| id:ebi-a-GCST90017035	TRUE	reported	igd
1582	19	4925018	-0.19943	0.0407033	1.1882e-06	14306	ebi-a-GCST90017035	rs62112538	C	T	NA	|| id:ebi-a-GCST90017035	TRUE	reported	igd
1583	20	19969568	0.122938	0.0269928	4.48456e-06	14306	ebi-a-GCST90017035	rs6046522	C	T	NA	|| id:ebi-a-GCST90017035	TRUE	reported	igd
1584	1	184942671	0.0749553	0.0152632	9.16326e-07	14306	ebi-a-GCST90017036	rs234108	A	G	NA	|| id:ebi-a-GCST90017036	TRUE	reported	igd
1585	2	179457147	0.0988765	0.0208795	3.07822e-06	14306	ebi-a-GCST90017036	rs16866406	A	G	NA	|| id:ebi-a-GCST90017036	TRUE	reported	igd
1586	4	3656291	0.121589	0.0259612	4.09383e-06	14306	ebi-a-GCST90017036	rs12649930	T	G	NA	|| id:ebi-a-GCST90017036	TRUE	reported	igd
1587	6	28580593	0.0744662	0.0151081	9.92247e-07	14306	ebi-a-GCST90017036	rs9393920	G	A	NA	|| id:ebi-a-GCST90017036	TRUE	reported	igd
1588	6	36931994	0.0855032	0.018693	6.20955e-06	14306	ebi-a-GCST90017036	rs6901560	C	G	NA	|| id:ebi-a-GCST90017036	TRUE	reported	igd
1589	8	11116314	-0.0824934	0.0180457	4.94299e-06	14306	ebi-a-GCST90017036	rs11990279	T	C	NA	|| id:ebi-a-GCST90017036	TRUE	reported	igd
1590	8	21598077	0.0711323	0.0152261	3.20826e-06	14306	ebi-a-GCST90017036	rs4506202	G	A	NA	|| id:ebi-a-GCST90017036	TRUE	reported	igd
1591	9	1798324	-0.129568	0.028157	4.38036e-06	14306	ebi-a-GCST90017036	rs16934185	A	G	NA	|| id:ebi-a-GCST90017036	TRUE	reported	igd
1592	10	116469806	0.12212	0.0268629	5.34737e-06	14306	ebi-a-GCST90017036	rs75453768	G	T	NA	|| id:ebi-a-GCST90017036	TRUE	reported	igd
1593	11	79013843	-0.101351	0.0221016	3.38712e-06	14306	ebi-a-GCST90017036	rs61883564	A	G	NA	|| id:ebi-a-GCST90017036	TRUE	reported	igd
1594	11	25973451	0.0785431	0.0174075	6.02629e-06	14306	ebi-a-GCST90017036	rs12417956	C	G	NA	|| id:ebi-a-GCST90017036	TRUE	reported	igd
1595	12	82366390	-0.174992	0.0388394	4.61987e-06	14306	ebi-a-GCST90017036	rs137917150	T	A	NA	|| id:ebi-a-GCST90017036	TRUE	reported	igd
1596	14	21479605	0.143961	0.0290223	1.00921e-06	14306	ebi-a-GCST90017036	rs11627628	T	C	NA	|| id:ebi-a-GCST90017036	TRUE	reported	igd
1597	14	32270129	-0.0752368	0.0156861	1.39627e-06	14306	ebi-a-GCST90017036	rs36095275	C	T	NA	|| id:ebi-a-GCST90017036	TRUE	reported	igd
1598	20	18003390	0.0681423	0.0151349	6.59888e-06	14306	ebi-a-GCST90017036	rs62206502	A	C	NA	|| id:ebi-a-GCST90017036	TRUE	reported	igd
1599	20	49507892	0.17664	0.0388812	2.0384e-06	14306	ebi-a-GCST90017036	rs761240	G	T	NA	|| id:ebi-a-GCST90017036	TRUE	reported	igd
1600	22	44834707	-0.0795527	0.0162411	1.1472e-06	14306	ebi-a-GCST90017036	rs133832	A	C	NA	|| id:ebi-a-GCST90017036	TRUE	reported	igd
1601	1	76803093	0.0774322	0.0172216	6.85125e-06	14306	ebi-a-GCST90017037	rs751183	C	T	NA	|| id:ebi-a-GCST90017037	TRUE	reported	igd
1602	3	172373615	-0.08321	0.0168666	1.09428e-06	14306	ebi-a-GCST90017037	rs73038677	T	A	NA	|| id:ebi-a-GCST90017037	TRUE	reported	igd
1603	4	89483300	0.114051	0.0252838	3.36589e-06	14306	ebi-a-GCST90017037	rs28889936	A	C	NA	|| id:ebi-a-GCST90017037	TRUE	reported	igd
1604	6	18093691	-0.133016	0.0269733	1.04222e-06	14306	ebi-a-GCST90017037	rs12206468	G	A	NA	|| id:ebi-a-GCST90017037	TRUE	reported	igd
1605	6	56160483	-0.130569	0.0281674	5.62704e-06	14306	ebi-a-GCST90017037	rs72866977	A	C	NA	|| id:ebi-a-GCST90017037	TRUE	reported	igd
1606	6	170474630	0.0898456	0.0198088	6.46755e-06	14306	ebi-a-GCST90017037	rs62422654	C	T	NA	|| id:ebi-a-GCST90017037	TRUE	reported	igd
1607	14	28151415	0.0826246	0.0175252	2.26772e-06	14306	ebi-a-GCST90017037	rs1954532	C	T	NA	|| id:ebi-a-GCST90017037	TRUE	reported	igd
1608	16	89792856	0.13559	0.030678	9.31022e-06	14306	ebi-a-GCST90017037	rs12925026	T	C	NA	|| id:ebi-a-GCST90017037	TRUE	reported	igd
1609	17	14881860	0.0715392	0.0156539	5.61319e-06	14306	ebi-a-GCST90017037	rs8076323	A	G	NA	|| id:ebi-a-GCST90017037	TRUE	reported	igd
1610	3	171947435	0.130293	0.0242237	7.51069e-08	14306	ebi-a-GCST90017038	rs4428215	G	A	NA	|| id:ebi-a-GCST90017038	TRUE	reported	igd
1611	4	189935314	0.207847	0.0421439	8.79812e-07	14306	ebi-a-GCST90017038	rs36057338	G	T	NA	|| id:ebi-a-GCST90017038	TRUE	reported	igd
1612	6	38550301	-0.138078	0.0296981	3.64502e-06	14306	ebi-a-GCST90017038	rs1569853	T	C	NA	|| id:ebi-a-GCST90017038	TRUE	reported	igd
1613	8	115560689	0.127217	0.0278855	7.12771e-06	14306	ebi-a-GCST90017038	rs6993398	G	A	NA	|| id:ebi-a-GCST90017038	TRUE	reported	igd
1614	8	20902693	0.137691	0.0294804	3.29754e-06	14306	ebi-a-GCST90017038	rs10464997	G	A	NA	|| id:ebi-a-GCST90017038	TRUE	reported	igd
1615	9	19682558	0.217122	0.0466317	1.41504e-06	14306	ebi-a-GCST90017038	rs12002250	A	C	NA	|| id:ebi-a-GCST90017038	TRUE	reported	igd
1616	9	87514407	-0.117882	0.0211262	2.57472e-08	14306	ebi-a-GCST90017038	rs736744	T	C	NA	|| id:ebi-a-GCST90017038	TRUE	reported	igd
1617	11	126582578	-0.172142	0.0394026	9.18692e-06	14306	ebi-a-GCST90017038	rs3862635	C	T	NA	|| id:ebi-a-GCST90017038	TRUE	reported	igd
1618	12	96819204	-0.199099	0.0427327	3.74283e-06	14306	ebi-a-GCST90017038	rs11108500	A	G	NA	|| id:ebi-a-GCST90017038	TRUE	reported	igd
1619	15	93941937	0.213114	0.047162	7.29861e-06	14306	ebi-a-GCST90017038	rs111966731	T	C	NA	|| id:ebi-a-GCST90017038	TRUE	reported	igd
1620	20	59502888	-0.105512	0.021489	1.07431e-06	14306	ebi-a-GCST90017038	rs6071435	T	A	NA	|| id:ebi-a-GCST90017038	TRUE	reported	igd
1621	22	37421469	-0.130992	0.0253804	2.06054e-07	14306	ebi-a-GCST90017038	rs6000536	C	T	NA	|| id:ebi-a-GCST90017038	TRUE	reported	igd
1622	1	85585609	-0.10452	0.0225521	9.75708e-06	14306	ebi-a-GCST90017039	rs6657302	T	C	NA	|| id:ebi-a-GCST90017039	TRUE	reported	igd
1623	2	38037203	-0.0715594	0.0156668	8.83385e-06	14306	ebi-a-GCST90017039	rs72893646	A	T	NA	|| id:ebi-a-GCST90017039	TRUE	reported	igd
1624	3	191572365	0.10308	0.0222736	1.93059e-06	14306	ebi-a-GCST90017039	rs115602804	G	A	NA	|| id:ebi-a-GCST90017039	TRUE	reported	igd
1625	3	52354847	0.186478	0.0405199	5.65484e-06	14306	ebi-a-GCST90017039	rs114567323	T	C	NA	|| id:ebi-a-GCST90017039	TRUE	reported	igd
1626	5	169360155	0.0558784	0.0116625	1.71325e-06	14306	ebi-a-GCST90017039	rs3860755	G	C	NA	|| id:ebi-a-GCST90017039	TRUE	reported	igd
1627	6	165969505	0.162824	0.0381863	8.86584e-06	14306	ebi-a-GCST90017039	rs11965579	G	C	NA	|| id:ebi-a-GCST90017039	TRUE	reported	igd
1628	6	47368687	-0.0761961	0.0157042	1.93143e-06	14306	ebi-a-GCST90017039	rs4236095	A	G	NA	|| id:ebi-a-GCST90017039	TRUE	reported	igd
1629	9	2217340	-0.0702667	0.0142249	5.7069e-07	14306	ebi-a-GCST90017039	rs60884758	C	T	NA	|| id:ebi-a-GCST90017039	TRUE	reported	igd
1630	12	56396953	0.0888832	0.0200902	8.53631e-06	14306	ebi-a-GCST90017039	rs7298818	C	T	NA	|| id:ebi-a-GCST90017039	TRUE	reported	igd
1631	16	7045276	-0.0500303	0.0111459	7.27411e-06	14306	ebi-a-GCST90017039	rs17141986	C	G	NA	|| id:ebi-a-GCST90017039	TRUE	reported	igd
1632	1	195971173	0.10572	0.0227246	4.35993e-06	14306	ebi-a-GCST90017040	rs3008582	T	C	NA	|| id:ebi-a-GCST90017040	TRUE	reported	igd
1633	3	149298792	-0.162376	0.0354178	2.1112e-06	14306	ebi-a-GCST90017040	rs140997932	T	C	NA	|| id:ebi-a-GCST90017040	TRUE	reported	igd
1634	5	174606261	-0.122561	0.0236507	2.63797e-07	14306	ebi-a-GCST90017040	rs2081023	A	G	NA	|| id:ebi-a-GCST90017040	TRUE	reported	igd
1635	6	83459314	0.248065	0.0524304	1.92659e-06	14306	ebi-a-GCST90017040	rs17785622	A	G	NA	|| id:ebi-a-GCST90017040	TRUE	reported	igd
1636	7	81759508	0.0779721	0.0171691	5.20176e-06	14306	ebi-a-GCST90017040	rs3801748	G	A	NA	|| id:ebi-a-GCST90017040	TRUE	reported	igd
1637	11	114526679	-0.12465	0.0262323	4.03005e-06	14306	ebi-a-GCST90017040	rs145020347	A	G	NA	|| id:ebi-a-GCST90017040	TRUE	reported	igd
1638	11	41079703	-0.138905	0.0289897	3.81751e-06	14306	ebi-a-GCST90017040	rs4756632	G	T	NA	|| id:ebi-a-GCST90017040	TRUE	reported	igd
1639	12	71978728	-0.0988335	0.0216172	6.75274e-06	14306	ebi-a-GCST90017040	rs17109926	A	G	NA	|| id:ebi-a-GCST90017040	TRUE	reported	igd
1640	12	25249743	0.0758215	0.0172568	6.59721e-06	14306	ebi-a-GCST90017040	rs10842464	C	T	NA	|| id:ebi-a-GCST90017040	TRUE	reported	igd
1641	12	114131978	0.0882466	0.018382	2.14358e-06	14306	ebi-a-GCST90017040	rs4767113	C	T	NA	|| id:ebi-a-GCST90017040	TRUE	reported	igd
1642	13	86162420	-0.106692	0.0220264	6.9274e-07	14306	ebi-a-GCST90017040	rs9602779	A	C	NA	|| id:ebi-a-GCST90017040	TRUE	reported	igd
1643	17	69135631	-0.0852967	0.0175212	1.14067e-06	14306	ebi-a-GCST90017040	rs9900242	A	G	NA	|| id:ebi-a-GCST90017040	TRUE	reported	igd
1644	18	69623804	-0.10229	0.0226948	5.95895e-06	14306	ebi-a-GCST90017040	rs7240324	T	G	NA	|| id:ebi-a-GCST90017040	TRUE	reported	igd
1645	2	178954708	-0.146315	0.0297119	1.57438e-06	14306	ebi-a-GCST90017041	rs78383039	T	C	NA	|| id:ebi-a-GCST90017041	TRUE	reported	igd
1646	2	72235444	-0.066273	0.0132736	6.31699e-07	14306	ebi-a-GCST90017041	rs7572229	A	G	NA	|| id:ebi-a-GCST90017041	TRUE	reported	igd
1647	3	30163689	-0.0662952	0.0146114	6.22917e-06	14306	ebi-a-GCST90017041	rs11715853	G	A	NA	|| id:ebi-a-GCST90017041	TRUE	reported	igd
1648	3	193896709	-0.0684957	0.0150892	8.13355e-06	14306	ebi-a-GCST90017041	rs6809952	G	A	NA	|| id:ebi-a-GCST90017041	TRUE	reported	igd
1649	3	156550415	0.229468	0.0502262	5.88383e-06	14306	ebi-a-GCST90017041	rs62273907	A	G	NA	|| id:ebi-a-GCST90017041	TRUE	reported	igd
1650	4	65556925	0.0636852	0.0132645	1.78328e-06	14306	ebi-a-GCST90017041	rs6828768	C	T	NA	|| id:ebi-a-GCST90017041	TRUE	reported	igd
1651	4	15565736	-0.0684946	0.0142143	1.51206e-06	14306	ebi-a-GCST90017041	rs35414597	T	A	NA	|| id:ebi-a-GCST90017041	TRUE	reported	igd
1652	6	137615592	-0.0840967	0.0177315	2.89714e-06	14306	ebi-a-GCST90017041	rs2090816	C	A	NA	|| id:ebi-a-GCST90017041	TRUE	reported	igd
1653	8	114804024	0.109554	0.0235433	3.3485e-06	14306	ebi-a-GCST90017041	rs35055552	T	C	NA	|| id:ebi-a-GCST90017041	TRUE	reported	igd
1654	8	16674526	-0.0713448	0.0156958	4.95291e-06	14306	ebi-a-GCST90017041	rs823424	G	A	NA	|| id:ebi-a-GCST90017041	TRUE	reported	igd
1655	10	44293839	-0.0717102	0.0148151	1.15271e-06	14306	ebi-a-GCST90017041	rs10899911	A	G	NA	|| id:ebi-a-GCST90017041	TRUE	reported	igd
1656	12	5275540	0.0646859	0.0134256	1.32776e-06	14306	ebi-a-GCST90017041	rs7303158	C	T	NA	|| id:ebi-a-GCST90017041	TRUE	reported	igd
1657	12	53260710	0.0617522	0.0136438	5.92052e-06	14306	ebi-a-GCST90017041	rs7311004	C	T	NA	|| id:ebi-a-GCST90017041	TRUE	reported	igd
1658	12	126498824	-0.0756729	0.0159035	2.75518e-06	14306	ebi-a-GCST90017041	rs1403396	A	T	NA	|| id:ebi-a-GCST90017041	TRUE	reported	igd
1659	15	67316307	-0.0618345	0.0133	3.62093e-06	14306	ebi-a-GCST90017041	rs8039785	G	T	NA	|| id:ebi-a-GCST90017041	TRUE	reported	igd
1660	17	14692867	-0.104458	0.0228089	2.87071e-06	14306	ebi-a-GCST90017041	rs55877868	A	C	NA	|| id:ebi-a-GCST90017041	TRUE	reported	igd
1661	20	25599776	-0.0681778	0.0134756	5.38481e-07	14306	ebi-a-GCST90017041	rs2387977	T	C	NA	|| id:ebi-a-GCST90017041	TRUE	reported	igd
1662	1	216223782	0.16763	0.0379501	9.28346e-06	14306	ebi-a-GCST90017042	rs12069354	C	T	NA	|| id:ebi-a-GCST90017042	TRUE	reported	igd
1663	1	75971700	0.137957	0.0302965	8.55342e-06	14306	ebi-a-GCST90017042	rs74592222	G	A	NA	|| id:ebi-a-GCST90017042	TRUE	reported	igd
1664	2	33691809	-0.0895433	0.0188332	2.14166e-06	14306	ebi-a-GCST90017042	rs2054133	A	G	NA	|| id:ebi-a-GCST90017042	TRUE	reported	igd
1665	3	17793504	0.181434	0.0319429	1.09883e-08	14306	ebi-a-GCST90017042	rs75754569	C	G	NA	|| id:ebi-a-GCST90017042	TRUE	reported	igd
1666	4	35358594	0.121167	0.0225844	1.23637e-07	14306	ebi-a-GCST90017042	rs10031059	C	T	NA	|| id:ebi-a-GCST90017042	TRUE	reported	igd
1667	6	99020289	-0.135311	0.0289742	1.14731e-06	14306	ebi-a-GCST90017042	rs6918730	A	G	NA	|| id:ebi-a-GCST90017042	TRUE	reported	igd
1668	6	162239191	0.0976832	0.0214155	3.50768e-06	14306	ebi-a-GCST90017042	rs7766680	G	C	NA	|| id:ebi-a-GCST90017042	TRUE	reported	igd
1669	9	104595848	-0.090152	0.018995	2.21958e-06	14306	ebi-a-GCST90017042	rs7033353	G	T	NA	|| id:ebi-a-GCST90017042	TRUE	reported	igd
1670	10	78716030	-0.195611	0.0392217	1.32859e-06	14306	ebi-a-GCST90017042	rs11001941	G	A	NA	|| id:ebi-a-GCST90017042	TRUE	reported	igd
1671	11	968356	-0.134304	0.0300423	5.74156e-06	14306	ebi-a-GCST90017042	rs72850165	T	C	NA	|| id:ebi-a-GCST90017042	TRUE	reported	igd
1672	11	4019788	-0.17402	0.0374133	3.1299e-06	14306	ebi-a-GCST90017042	rs11030569	A	T	NA	|| id:ebi-a-GCST90017042	TRUE	reported	igd
1673	13	91182556	0.200307	0.0387328	2.68838e-07	14306	ebi-a-GCST90017042	rs77681628	C	T	NA	|| id:ebi-a-GCST90017042	TRUE	reported	igd
1674	14	57985112	0.110229	0.0237523	3.30088e-06	14306	ebi-a-GCST90017042	rs413827	G	A	NA	|| id:ebi-a-GCST90017042	TRUE	reported	igd
1675	15	75073172	0.191797	0.0399832	1.83535e-06	14306	ebi-a-GCST90017042	rs34282744	G	C	NA	|| id:ebi-a-GCST90017042	TRUE	reported	igd
1676	20	43118017	-0.14067	0.030628	6.98715e-06	14306	ebi-a-GCST90017042	rs36121075	A	G	NA	|| id:ebi-a-GCST90017042	TRUE	reported	igd
1677	22	50973113	0.162018	0.0356813	3.21959e-06	14306	ebi-a-GCST90017042	rs5770862	T	C	NA	|| id:ebi-a-GCST90017042	TRUE	reported	igd
1678	1	203102563	0.0652458	0.0137508	2.08612e-06	14306	ebi-a-GCST90017043	rs6427992	C	G	NA	|| id:ebi-a-GCST90017043	TRUE	reported	igd
1679	2	174436533	0.0641657	0.0138202	3.37699e-06	14306	ebi-a-GCST90017043	rs12618201	A	G	NA	|| id:ebi-a-GCST90017043	TRUE	reported	igd
1680	3	186553389	-0.121014	0.0258621	3.60272e-06	14306	ebi-a-GCST90017043	rs74540770	G	A	NA	|| id:ebi-a-GCST90017043	TRUE	reported	igd
1681	3	168339417	-0.111306	0.0230694	1.87176e-06	14306	ebi-a-GCST90017043	rs56069061	G	A	NA	|| id:ebi-a-GCST90017043	TRUE	reported	igd
1682	4	17051156	-0.0697199	0.0157969	8.88423e-06	14306	ebi-a-GCST90017043	rs11929846	T	C	NA	|| id:ebi-a-GCST90017043	TRUE	reported	igd
1683	4	183252836	0.0954864	0.0193976	1.08505e-06	14306	ebi-a-GCST90017043	rs56157888	A	C	NA	|| id:ebi-a-GCST90017043	TRUE	reported	igd
1684	8	102434276	-0.0767335	0.0166041	4.29566e-06	14306	ebi-a-GCST90017043	rs1264476	G	T	NA	|| id:ebi-a-GCST90017043	TRUE	reported	igd
1685	12	53098742	0.0968661	0.0190575	3.18985e-07	14306	ebi-a-GCST90017043	rs75882962	T	C	NA	|| id:ebi-a-GCST90017043	TRUE	reported	igd
1686	13	71376322	0.0726921	0.0163201	9.72165e-06	14306	ebi-a-GCST90017043	rs7982713	G	A	NA	|| id:ebi-a-GCST90017043	TRUE	reported	igd
1687	17	73584441	-0.159361	0.0344532	2.66968e-06	14306	ebi-a-GCST90017043	rs76124218	C	G	NA	|| id:ebi-a-GCST90017043	TRUE	reported	igd
1688	22	47841258	-0.104889	0.0230998	5.73099e-06	14306	ebi-a-GCST90017043	rs74847270	A	G	NA	|| id:ebi-a-GCST90017043	TRUE	reported	igd
1689	1	29736216	-0.123657	0.0278514	9.71717e-06	14306	ebi-a-GCST90017044	rs9426434	T	C	NA	|| id:ebi-a-GCST90017044	TRUE	reported	igd
1690	1	3343802	-0.121281	0.0275017	9.48986e-06	14306	ebi-a-GCST90017044	rs12124567	A	G	NA	|| id:ebi-a-GCST90017044	TRUE	reported	igd
1691	2	12101762	0.155486	0.0316057	6.2157e-07	14306	ebi-a-GCST90017044	rs57404562	C	A	NA	|| id:ebi-a-GCST90017044	TRUE	reported	igd
1692	2	242066314	0.12085	0.0261776	4.8415e-06	14306	ebi-a-GCST90017044	rs2240542	C	T	NA	|| id:ebi-a-GCST90017044	TRUE	reported	igd
1693	3	60474379	0.139155	0.0297055	2.86847e-06	14306	ebi-a-GCST90017044	rs430270	A	C	NA	|| id:ebi-a-GCST90017044	TRUE	reported	igd
1694	6	91019654	0.196528	0.0442322	8.72811e-06	14306	ebi-a-GCST90017044	rs12195431	T	C	NA	|| id:ebi-a-GCST90017044	TRUE	reported	igd
1695	10	133000320	0.114648	0.0254916	6.42407e-06	14306	ebi-a-GCST90017044	rs2918132	T	C	NA	|| id:ebi-a-GCST90017044	TRUE	reported	igd
1696	11	39821773	-0.143982	0.031501	7.51052e-06	14306	ebi-a-GCST90017044	rs79263163	A	C	NA	|| id:ebi-a-GCST90017044	TRUE	reported	igd
1697	11	19943115	0.146098	0.0351529	9.63696e-06	14306	ebi-a-GCST90017044	rs16937247	G	C	NA	|| id:ebi-a-GCST90017044	TRUE	reported	igd
1698	16	47237609	0.205676	0.0468917	7.85416e-06	14306	ebi-a-GCST90017044	rs118038478	A	G	NA	|| id:ebi-a-GCST90017044	TRUE	reported	igd
1699	18	71442664	0.133012	0.0275361	1.9006e-06	14306	ebi-a-GCST90017044	rs9959718	G	A	NA	|| id:ebi-a-GCST90017044	TRUE	reported	igd
1700	22	24613952	-0.158213	0.0336317	2.06685e-06	14306	ebi-a-GCST90017044	rs9608249	A	G	NA	|| id:ebi-a-GCST90017044	TRUE	reported	igd
1701	1	14161251	0.0838978	0.0188523	8.9714e-06	14306	ebi-a-GCST90017045	rs2495052	A	G	NA	|| id:ebi-a-GCST90017045	TRUE	reported	igd
1702	1	118852817	-0.0778845	0.0176068	4.61732e-06	14306	ebi-a-GCST90017045	rs9428102	A	G	NA	|| id:ebi-a-GCST90017045	TRUE	reported	igd
1703	2	11232685	-0.141357	0.0295665	2.02554e-06	14306	ebi-a-GCST90017045	rs11685699	C	T	NA	|| id:ebi-a-GCST90017045	TRUE	reported	igd
1704	2	91954502	-0.176186	0.0393068	8.78294e-06	14306	ebi-a-GCST90017045	rs72815774	T	C	NA	|| id:ebi-a-GCST90017045	TRUE	reported	igd
1705	4	161115744	0.0785902	0.0177676	7.39078e-06	14306	ebi-a-GCST90017045	rs12648235	T	C	NA	|| id:ebi-a-GCST90017045	TRUE	reported	igd
1706	5	63736025	0.0761593	0.0165885	5.29078e-06	14306	ebi-a-GCST90017045	rs1304512	G	A	NA	|| id:ebi-a-GCST90017045	TRUE	reported	igd
1707	8	19115604	0.0724576	0.0151603	1.68896e-06	14306	ebi-a-GCST90017045	rs2683313	G	A	NA	|| id:ebi-a-GCST90017045	TRUE	reported	igd
1708	9	109009495	0.247373	0.0544087	3.19323e-06	14306	ebi-a-GCST90017045	rs10512344	C	G	NA	|| id:ebi-a-GCST90017045	TRUE	reported	igd
1709	10	12497581	-0.105558	0.023773	8.1298e-06	14306	ebi-a-GCST90017045	rs2104588	C	T	NA	|| id:ebi-a-GCST90017045	TRUE	reported	igd
1710	10	122819400	0.0770209	0.0169462	7.00293e-06	14306	ebi-a-GCST90017045	rs11199734	A	T	NA	|| id:ebi-a-GCST90017045	TRUE	reported	igd
1711	12	1794470	-0.0870786	0.0197951	7.2835e-06	14306	ebi-a-GCST90017045	rs7976209	T	C	NA	|| id:ebi-a-GCST90017045	TRUE	reported	igd
1712	15	38513730	0.0743348	0.0165291	9.33211e-06	14306	ebi-a-GCST90017045	rs16966465	G	C	NA	|| id:ebi-a-GCST90017045	TRUE	reported	igd
1713	17	59421778	0.0640113	0.0144162	8.5844e-06	14306	ebi-a-GCST90017045	rs4968431	G	T	NA	|| id:ebi-a-GCST90017045	TRUE	reported	igd
1714	18	19993452	0.0671292	0.014423	3.76011e-06	14306	ebi-a-GCST90017045	rs7232121	G	C	NA	|| id:ebi-a-GCST90017045	TRUE	reported	igd
1715	18	71992502	-0.0823764	0.0182126	8.93305e-06	14306	ebi-a-GCST90017045	rs7237249	C	T	NA	|| id:ebi-a-GCST90017045	TRUE	reported	igd
1716	19	639161	0.171131	0.0347624	1.24388e-06	14306	ebi-a-GCST90017045	rs111509883	T	C	NA	|| id:ebi-a-GCST90017045	TRUE	reported	igd
1717	20	21470713	-0.0915771	0.0193245	2.04e-06	14306	ebi-a-GCST90017045	rs746764	T	C	NA	|| id:ebi-a-GCST90017045	TRUE	reported	igd
1718	22	44236460	0.208089	0.0440393	2.81722e-06	14306	ebi-a-GCST90017045	rs117271932	A	G	NA	|| id:ebi-a-GCST90017045	TRUE	reported	igd
1719	22	26152738	0.0917591	0.0202697	6.10408e-06	14306	ebi-a-GCST90017045	rs9613013	G	A	NA	|| id:ebi-a-GCST90017045	TRUE	reported	igd
1720	1	164800873	-0.114849	0.0249013	4.80806e-06	14306	ebi-a-GCST90017046	rs9887954	G	A	NA	|| id:ebi-a-GCST90017046	TRUE	reported	igd
1721	4	155865671	-0.169579	0.0368251	6.60998e-06	14306	ebi-a-GCST90017046	rs17032291	T	C	NA	|| id:ebi-a-GCST90017046	TRUE	reported	igd
1722	4	84698188	0.118021	0.0271041	5.45645e-06	14306	ebi-a-GCST90017046	rs4270579	A	G	NA	|| id:ebi-a-GCST90017046	TRUE	reported	igd
1723	4	163830516	0.116395	0.0262253	6.28985e-06	14306	ebi-a-GCST90017046	rs12501673	A	G	NA	|| id:ebi-a-GCST90017046	TRUE	reported	igd
1724	4	149562638	-0.157739	0.0339924	3.55378e-06	14306	ebi-a-GCST90017046	rs17582787	A	G	NA	|| id:ebi-a-GCST90017046	TRUE	reported	igd
1725	5	31406285	0.156284	0.0350462	7.9704e-06	14306	ebi-a-GCST90017046	rs7712231	A	G	NA	|| id:ebi-a-GCST90017046	TRUE	reported	igd
1726	6	165668732	0.17405	0.0383423	4.55638e-06	14306	ebi-a-GCST90017046	rs80309088	G	A	NA	|| id:ebi-a-GCST90017046	TRUE	reported	igd
1727	7	73334987	-0.119376	0.0260548	4.71726e-06	14306	ebi-a-GCST90017046	rs4717843	G	T	NA	|| id:ebi-a-GCST90017046	TRUE	reported	igd
1728	9	112657543	0.172329	0.0326671	1.55282e-07	14306	ebi-a-GCST90017046	rs2900503	T	G	NA	|| id:ebi-a-GCST90017046	TRUE	reported	igd
1729	10	135010198	0.136346	0.0293073	4.42374e-06	14306	ebi-a-GCST90017046	rs2998141	C	T	NA	|| id:ebi-a-GCST90017046	TRUE	reported	igd
1730	11	102429543	-0.114423	0.0247798	5.26478e-06	14306	ebi-a-GCST90017046	rs7113155	C	G	NA	|| id:ebi-a-GCST90017046	TRUE	reported	igd
1731	16	76605358	-0.124153	0.027741	6.18771e-06	14306	ebi-a-GCST90017046	rs7193937	C	G	NA	|| id:ebi-a-GCST90017046	TRUE	reported	igd
1732	19	1970021	-0.142236	0.032391	9.44778e-06	14306	ebi-a-GCST90017046	rs2074881	T	C	NA	|| id:ebi-a-GCST90017046	TRUE	reported	igd
1733	1	171903885	-0.0875276	0.0196779	5.08124e-06	14306	ebi-a-GCST90017047	rs16843578	C	T	NA	|| id:ebi-a-GCST90017047	TRUE	reported	igd
1734	2	16066705	-0.129578	0.0280454	6.70795e-06	14306	ebi-a-GCST90017047	rs75987356	G	A	NA	|| id:ebi-a-GCST90017047	TRUE	reported	igd
1735	5	57229635	-0.131039	0.0293815	7.95848e-06	14306	ebi-a-GCST90017047	rs114398731	G	C	NA	|| id:ebi-a-GCST90017047	TRUE	reported	igd
1736	6	135411737	0.0722815	0.0162353	9.38469e-06	14306	ebi-a-GCST90017047	rs9389266	T	G	NA	|| id:ebi-a-GCST90017047	TRUE	reported	igd
1737	7	106406824	-0.214911	0.0474739	8.52236e-06	14306	ebi-a-GCST90017047	rs28603357	T	C	NA	|| id:ebi-a-GCST90017047	TRUE	reported	igd
1738	7	78136725	-0.0550261	0.0120835	5.87665e-06	14306	ebi-a-GCST90017047	rs34302036	G	A	NA	|| id:ebi-a-GCST90017047	TRUE	reported	igd
1739	7	145760298	-0.0710048	0.0156654	4.65833e-06	14306	ebi-a-GCST90017047	rs62504452	A	G	NA	|| id:ebi-a-GCST90017047	TRUE	reported	igd
1740	7	5319387	-0.0622202	0.0127675	1.17009e-06	14306	ebi-a-GCST90017047	rs10279978	A	G	NA	|| id:ebi-a-GCST90017047	TRUE	reported	igd
1741	8	5088054	-0.190644	0.0421065	5.06559e-06	14306	ebi-a-GCST90017047	rs75200530	T	G	NA	|| id:ebi-a-GCST90017047	TRUE	reported	igd
1742	10	17019559	0.092888	0.0171454	3.99595e-08	14306	ebi-a-GCST90017047	rs61841503	G	A	NA	|| id:ebi-a-GCST90017047	TRUE	reported	igd
1743	11	133834657	0.0919112	0.0205738	6.98361e-06	14306	ebi-a-GCST90017047	rs7109293	A	G	NA	|| id:ebi-a-GCST90017047	TRUE	reported	igd
1744	11	99665050	-0.0726779	0.0158263	6.48649e-06	14306	ebi-a-GCST90017047	rs11221428	T	C	NA	|| id:ebi-a-GCST90017047	TRUE	reported	igd
1745	13	88725540	-0.094406	0.0208544	7.3697e-06	14306	ebi-a-GCST90017047	rs77702691	A	G	NA	|| id:ebi-a-GCST90017047	TRUE	reported	igd
1746	13	32720756	0.0580018	0.0127495	5.75692e-06	14306	ebi-a-GCST90017047	rs9567264	C	T	NA	|| id:ebi-a-GCST90017047	TRUE	reported	igd
1747	1	95178974	0.0697527	0.0153607	7.3426e-06	14306	ebi-a-GCST90017048	rs12740451	T	C	NA	|| id:ebi-a-GCST90017048	TRUE	reported	igd
1748	1	194183650	-0.0777312	0.0172985	8.12587e-06	14306	ebi-a-GCST90017048	rs302266	T	C	NA	|| id:ebi-a-GCST90017048	TRUE	reported	igd
1749	3	57116228	0.0497336	0.0108158	3.5272e-06	14306	ebi-a-GCST90017048	rs6445851	A	G	NA	|| id:ebi-a-GCST90017048	TRUE	reported	igd
1750	4	119349	-0.153844	0.0329324	1.19525e-06	14306	ebi-a-GCST90017048	rs116270582	T	A	NA	|| id:ebi-a-GCST90017048	TRUE	reported	igd
1751	5	89598914	0.0493786	0.0106763	4.11405e-06	14306	ebi-a-GCST90017048	rs2943022	T	C	NA	|| id:ebi-a-GCST90017048	TRUE	reported	igd
1752	5	144135655	0.0968739	0.0214067	9.98321e-06	14306	ebi-a-GCST90017048	rs78753150	A	C	NA	|| id:ebi-a-GCST90017048	TRUE	reported	igd
1753	5	125076494	0.0690327	0.0152884	5.90147e-06	14306	ebi-a-GCST90017048	rs329182	T	C	NA	|| id:ebi-a-GCST90017048	TRUE	reported	igd
1754	6	166170836	-0.104628	0.0230897	7.50205e-06	14306	ebi-a-GCST90017048	rs75326254	C	T	NA	|| id:ebi-a-GCST90017048	TRUE	reported	igd
1755	6	12774611	-0.0961587	0.0204975	2.47942e-06	14306	ebi-a-GCST90017048	rs6930661	C	T	NA	|| id:ebi-a-GCST90017048	TRUE	reported	igd
1756	10	16051097	0.0488326	0.0106404	4.67218e-06	14306	ebi-a-GCST90017048	rs4748237	G	C	NA	|| id:ebi-a-GCST90017048	TRUE	reported	igd
1757	10	79277321	-0.232125	0.0481562	1.47798e-07	14306	ebi-a-GCST90017048	rs75820970	C	G	NA	|| id:ebi-a-GCST90017048	TRUE	reported	igd
1758	11	12009569	-0.0980434	0.020957	2.91112e-06	14306	ebi-a-GCST90017048	rs16910295	T	C	NA	|| id:ebi-a-GCST90017048	TRUE	reported	igd
1759	12	50650057	-0.0550687	0.0112481	9.6984e-07	14306	ebi-a-GCST90017048	rs2160994	C	T	NA	|| id:ebi-a-GCST90017048	TRUE	reported	igd
1760	13	103117486	-0.0588452	0.0126228	4.75116e-06	14306	ebi-a-GCST90017048	rs9300744	C	T	NA	|| id:ebi-a-GCST90017048	TRUE	reported	igd
1761	15	86512809	0.179284	0.0404954	9.98964e-06	14306	ebi-a-GCST90017048	rs55858165	A	C	NA	|| id:ebi-a-GCST90017048	TRUE	reported	igd
1762	15	37859065	0.0741405	0.0171601	8.30099e-06	14306	ebi-a-GCST90017048	rs57466170	C	T	NA	|| id:ebi-a-GCST90017048	TRUE	reported	igd
1763	16	8307948	0.0629765	0.0123489	5.01164e-07	14306	ebi-a-GCST90017048	rs2034589	G	C	NA	|| id:ebi-a-GCST90017048	TRUE	reported	igd
1764	1	41878680	-0.0520975	0.0115111	6.20869e-06	14306	ebi-a-GCST90017049	rs2801960	G	C	NA	|| id:ebi-a-GCST90017049	TRUE	reported	igd
1765	2	103755970	0.181548	0.0414078	8.82226e-06	14306	ebi-a-GCST90017049	rs73002572	G	C	NA	|| id:ebi-a-GCST90017049	TRUE	reported	igd
1766	3	55243531	-0.0713749	0.0165826	9.9552e-06	14306	ebi-a-GCST90017049	rs4955951	A	G	NA	|| id:ebi-a-GCST90017049	TRUE	reported	igd
1767	5	32477664	0.0820689	0.0174463	3.98896e-06	14306	ebi-a-GCST90017049	rs113753996	T	C	NA	|| id:ebi-a-GCST90017049	TRUE	reported	igd
1768	6	50405920	-0.0830505	0.0180073	3.52574e-06	14306	ebi-a-GCST90017049	rs1492620	T	C	NA	|| id:ebi-a-GCST90017049	TRUE	reported	igd
1769	8	131316030	0.051717	0.0113369	5.53962e-06	14306	ebi-a-GCST90017049	rs2791343	T	C	NA	|| id:ebi-a-GCST90017049	TRUE	reported	igd
1770	10	35262588	-0.0547387	0.0115163	2.1918e-06	14306	ebi-a-GCST90017049	rs10827477	A	G	NA	|| id:ebi-a-GCST90017049	TRUE	reported	igd
1771	10	12835085	0.0518991	0.0108777	1.70314e-06	14306	ebi-a-GCST90017049	rs2482038	C	A	NA	|| id:ebi-a-GCST90017049	TRUE	reported	igd
1772	12	1891043	0.0518814	0.0107482	1.43857e-06	14306	ebi-a-GCST90017049	rs2286384	C	G	NA	|| id:ebi-a-GCST90017049	TRUE	reported	igd
1773	13	108775162	-0.0484169	0.0108254	8.16188e-06	14306	ebi-a-GCST90017049	rs1223978	C	T	NA	|| id:ebi-a-GCST90017049	TRUE	reported	igd
1774	16	86769909	0.0740543	0.0159151	5.89807e-06	14306	ebi-a-GCST90017049	rs8053158	G	A	NA	|| id:ebi-a-GCST90017049	TRUE	reported	igd
1775	20	60293505	0.0932955	0.0199206	2.64107e-06	14306	ebi-a-GCST90017049	rs6121460	G	A	NA	|| id:ebi-a-GCST90017049	TRUE	reported	igd
1776	20	41177956	-0.0950311	0.0193507	1.14623e-06	14306	ebi-a-GCST90017049	rs79968837	A	G	NA	|| id:ebi-a-GCST90017049	TRUE	reported	igd
1777	21	19151940	-0.0585939	0.0121017	1.32681e-06	14306	ebi-a-GCST90017049	rs243585	C	G	NA	|| id:ebi-a-GCST90017049	TRUE	reported	igd
1778	21	33811886	0.0489617	0.0108702	6.81648e-06	14306	ebi-a-GCST90017049	rs2833828	G	A	NA	|| id:ebi-a-GCST90017049	TRUE	reported	igd
1779	1	240503826	0.11614	0.0243083	1.66054e-06	14306	ebi-a-GCST90017050	rs79968172	G	A	NA	|| id:ebi-a-GCST90017050	TRUE	reported	igd
1780	2	5548605	0.0554234	0.0125423	8.57946e-06	14306	ebi-a-GCST90017050	rs792058	G	A	NA	|| id:ebi-a-GCST90017050	TRUE	reported	igd
1781	4	36478011	0.0720077	0.0165387	8.99146e-06	14306	ebi-a-GCST90017050	rs35362464	C	A	NA	|| id:ebi-a-GCST90017050	TRUE	reported	igd
1782	7	101271282	0.058665	0.013208	7.28887e-06	14306	ebi-a-GCST90017050	rs73176030	T	C	NA	|| id:ebi-a-GCST90017050	TRUE	reported	igd
1783	8	79766499	0.0625299	0.0137876	4.64836e-06	14306	ebi-a-GCST90017050	rs11992182	A	C	NA	|| id:ebi-a-GCST90017050	TRUE	reported	igd
1784	10	128214403	-0.166823	0.0376681	9.15946e-06	14306	ebi-a-GCST90017050	rs116969552	A	G	NA	|| id:ebi-a-GCST90017050	TRUE	reported	igd
1785	10	132651293	-0.097606	0.0216072	3.47144e-06	14306	ebi-a-GCST90017050	rs10829821	T	C	NA	|| id:ebi-a-GCST90017050	TRUE	reported	igd
1786	11	86179076	0.13498	0.0310715	3.39414e-06	14306	ebi-a-GCST90017050	rs663262	C	T	NA	|| id:ebi-a-GCST90017050	TRUE	reported	igd
1787	11	40289063	0.0736533	0.0153163	1.29587e-06	14306	ebi-a-GCST90017050	rs77193512	A	G	NA	|| id:ebi-a-GCST90017050	TRUE	reported	igd
1788	13	111703249	-0.0804138	0.0176692	7.10133e-06	14306	ebi-a-GCST90017050	rs9555756	A	C	NA	|| id:ebi-a-GCST90017050	TRUE	reported	igd
1789	14	20954661	0.0999189	0.0197169	2.53653e-07	14306	ebi-a-GCST90017050	rs1756364	G	T	NA	|| id:ebi-a-GCST90017050	TRUE	reported	igd
1790	14	56938952	0.200894	0.0406434	1.07696e-06	14306	ebi-a-GCST90017050	rs71414120	T	G	NA	|| id:ebi-a-GCST90017050	TRUE	reported	igd
1791	15	61047117	-0.105422	0.0237274	9.11612e-06	14306	ebi-a-GCST90017050	rs1871858	C	G	NA	|| id:ebi-a-GCST90017050	TRUE	reported	igd
1792	16	72136154	0.15913	0.0322283	1.08648e-06	14306	ebi-a-GCST90017050	rs61060922	T	G	NA	|| id:ebi-a-GCST90017050	TRUE	reported	igd
1793	18	76018244	0.135604	0.0295174	4.9537e-06	14306	ebi-a-GCST90017050	rs72991535	T	G	NA	|| id:ebi-a-GCST90017050	TRUE	reported	igd
1794	19	10115515	0.118994	0.026487	9.30208e-06	14306	ebi-a-GCST90017050	rs67479537	T	C	NA	|| id:ebi-a-GCST90017050	TRUE	reported	igd
1795	19	49209339	0.0554866	0.0122755	6.40206e-06	14306	ebi-a-GCST90017050	rs2548459	C	T	NA	|| id:ebi-a-GCST90017050	TRUE	reported	igd
1796	1	247710285	0.0570422	0.0122359	3.14869e-06	14306	ebi-a-GCST90017051	rs12040548	G	T	NA	|| id:ebi-a-GCST90017051	TRUE	reported	igd
1797	2	204706865	0.0511195	0.0111418	5.68054e-06	14306	ebi-a-GCST90017051	rs13033315	T	A	NA	|| id:ebi-a-GCST90017051	TRUE	reported	igd
1798	3	29179983	-0.0717454	0.0159673	8.71967e-06	14306	ebi-a-GCST90017051	rs9809789	C	T	NA	|| id:ebi-a-GCST90017051	TRUE	reported	igd
1799	3	157841287	-0.0641507	0.0123339	2.07272e-07	14306	ebi-a-GCST90017051	rs57665991	C	G	NA	|| id:ebi-a-GCST90017051	TRUE	reported	igd
1800	6	128568828	-0.081629	0.0169515	2.13974e-06	14306	ebi-a-GCST90017051	rs73592673	A	T	NA	|| id:ebi-a-GCST90017051	TRUE	reported	igd
1801	6	67655320	0.0944998	0.0210206	7.58281e-06	14306	ebi-a-GCST90017051	rs78191726	T	C	NA	|| id:ebi-a-GCST90017051	TRUE	reported	igd
1802	7	155701010	0.0928576	0.0204871	6.46934e-06	14306	ebi-a-GCST90017051	rs79082720	C	G	NA	|| id:ebi-a-GCST90017051	TRUE	reported	igd
1803	7	47013498	-0.0980026	0.0202616	2.37203e-06	14306	ebi-a-GCST90017051	rs115044523	G	A	NA	|| id:ebi-a-GCST90017051	TRUE	reported	igd
1804	8	14697544	0.0532742	0.0119274	7.91571e-06	14306	ebi-a-GCST90017051	rs74303178	T	C	NA	|| id:ebi-a-GCST90017051	TRUE	reported	igd
1805	9	74214419	0.0600735	0.0132737	4.10355e-06	14306	ebi-a-GCST90017051	rs113048721	C	G	NA	|| id:ebi-a-GCST90017051	TRUE	reported	igd
1806	11	68886460	-0.0727975	0.0155594	3.17995e-06	14306	ebi-a-GCST90017051	rs12419854	T	A	NA	|| id:ebi-a-GCST90017051	TRUE	reported	igd
1807	12	10702414	0.050797	0.0112182	7.06903e-06	14306	ebi-a-GCST90017051	rs7137760	C	T	NA	|| id:ebi-a-GCST90017051	TRUE	reported	igd
1808	13	90441578	0.0699728	0.0154939	4.65961e-06	14306	ebi-a-GCST90017051	rs9522712	T	C	NA	|| id:ebi-a-GCST90017051	TRUE	reported	igd
1809	19	34371198	0.0950908	0.0197177	2.55994e-06	14306	ebi-a-GCST90017051	rs918449	G	A	NA	|| id:ebi-a-GCST90017051	TRUE	reported	igd
1810	20	2210530	-0.0586425	0.0131004	4.86598e-06	14306	ebi-a-GCST90017051	rs6082461	C	A	NA	|| id:ebi-a-GCST90017051	TRUE	reported	igd
1811	1	100248591	0.100174	0.024	9.0494e-06	14306	ebi-a-GCST90017052	rs6681678	T	C	NA	|| id:ebi-a-GCST90017052	TRUE	reported	igd
1812	1	157338888	-0.0863422	0.0169937	3.66277e-07	14306	ebi-a-GCST90017052	rs11586410	G	A	NA	|| id:ebi-a-GCST90017052	TRUE	reported	igd
1813	2	239087912	-0.0527684	0.0115053	4.87237e-06	14306	ebi-a-GCST90017052	rs12731	A	G	NA	|| id:ebi-a-GCST90017052	TRUE	reported	igd
1814	2	235430299	-0.175266	0.0372779	3.59153e-06	14306	ebi-a-GCST90017052	rs114244418	C	G	NA	|| id:ebi-a-GCST90017052	TRUE	reported	igd
1815	2	141897042	0.107739	0.0233638	3.23139e-06	14306	ebi-a-GCST90017052	rs7573569	T	C	NA	|| id:ebi-a-GCST90017052	TRUE	reported	igd
1816	3	84725039	-0.0574623	0.012594	8.69221e-06	14306	ebi-a-GCST90017052	rs13087692	G	T	NA	|| id:ebi-a-GCST90017052	TRUE	reported	igd
1817	3	26509287	-0.133769	0.0295196	4.72498e-06	14306	ebi-a-GCST90017052	rs147475196	A	G	NA	|| id:ebi-a-GCST90017052	TRUE	reported	igd
1818	4	159932022	0.0553003	0.0119397	3.43005e-06	14306	ebi-a-GCST90017052	rs12642039	C	T	NA	|| id:ebi-a-GCST90017052	TRUE	reported	igd
1819	5	35288938	-0.0925071	0.0203674	4.89024e-06	14306	ebi-a-GCST90017052	rs35559912	T	C	NA	|| id:ebi-a-GCST90017052	TRUE	reported	igd
1820	5	123846318	-0.0533858	0.0120035	6.58977e-06	14306	ebi-a-GCST90017052	rs11241747	T	C	NA	|| id:ebi-a-GCST90017052	TRUE	reported	igd
1821	7	132042135	-0.109257	0.0227458	2.19796e-06	14306	ebi-a-GCST90017052	rs73158814	C	G	NA	|| id:ebi-a-GCST90017052	TRUE	reported	igd
1822	12	78373555	-0.0873312	0.0194886	4.71639e-06	14306	ebi-a-GCST90017052	rs34576931	G	C	NA	|| id:ebi-a-GCST90017052	TRUE	reported	igd
1823	16	24073806	0.0615389	0.0137612	6.58461e-06	14306	ebi-a-GCST90017052	rs62027366	T	C	NA	|| id:ebi-a-GCST90017052	TRUE	reported	igd
1824	20	18030357	-0.1083	0.0230708	4.55187e-06	14306	ebi-a-GCST90017052	rs4814689	C	T	NA	|| id:ebi-a-GCST90017052	TRUE	reported	igd
1825	22	49796014	0.0587521	0.0119155	8.15192e-07	14306	ebi-a-GCST90017052	rs136761	A	G	NA	|| id:ebi-a-GCST90017052	TRUE	reported	igd
1826	22	17793012	-0.0811302	0.0157621	2.35185e-07	14306	ebi-a-GCST90017052	rs5994253	A	G	NA	|| id:ebi-a-GCST90017052	TRUE	reported	igd
1827	1	238938497	-0.0887747	0.0189424	2.33744e-06	14306	ebi-a-GCST90017053	rs79016051	C	T	NA	|| id:ebi-a-GCST90017053	TRUE	reported	igd
1828	1	227563126	-0.069333	0.0146753	2.87495e-06	14306	ebi-a-GCST90017053	rs10916131	C	T	NA	|| id:ebi-a-GCST90017053	TRUE	reported	igd
1829	1	190171640	-0.0512404	0.0109287	2.99164e-06	14306	ebi-a-GCST90017053	rs2265670	C	G	NA	|| id:ebi-a-GCST90017053	TRUE	reported	igd
1830	1	14732458	-0.0713617	0.0147712	8.49513e-07	14306	ebi-a-GCST90017053	rs10927423	C	A	NA	|| id:ebi-a-GCST90017053	TRUE	reported	igd
1831	2	120757853	-0.050974	0.011406	7.86122e-06	14306	ebi-a-GCST90017053	rs6542556	G	A	NA	|| id:ebi-a-GCST90017053	TRUE	reported	igd
1832	2	45178830	-0.0770289	0.016725	3.46665e-06	14306	ebi-a-GCST90017053	rs72874194	G	C	NA	|| id:ebi-a-GCST90017053	TRUE	reported	igd
1833	3	24045453	0.0558706	0.0125258	9.81296e-06	14306	ebi-a-GCST90017053	rs6793778	T	C	NA	|| id:ebi-a-GCST90017053	TRUE	reported	igd
1834	4	23325040	-0.0799946	0.0178618	5.44854e-06	14306	ebi-a-GCST90017053	rs882348	A	G	NA	|| id:ebi-a-GCST90017053	TRUE	reported	igd
1835	4	12207874	-0.054237	0.0110357	9.17086e-07	14306	ebi-a-GCST90017053	rs67746927	C	G	NA	|| id:ebi-a-GCST90017053	TRUE	reported	igd
1836	5	123822114	-0.0578304	0.0120512	1.76137e-06	14306	ebi-a-GCST90017053	rs11750293	G	T	NA	|| id:ebi-a-GCST90017053	TRUE	reported	igd
1837	5	141014951	0.163508	0.0356151	5.1719e-06	14306	ebi-a-GCST90017053	rs76847269	A	G	NA	|| id:ebi-a-GCST90017053	TRUE	reported	igd
1838	9	20131746	-0.14906	0.034486	7.45109e-06	14306	ebi-a-GCST90017053	rs10964441	G	A	NA	|| id:ebi-a-GCST90017053	TRUE	reported	igd
1839	9	114066670	-0.075842	0.0164562	7.69148e-06	14306	ebi-a-GCST90017053	rs113147300	A	G	NA	|| id:ebi-a-GCST90017053	TRUE	reported	igd
1840	10	73820548	0.0732376	0.016834	9.45649e-06	14306	ebi-a-GCST90017053	rs15256	C	T	NA	|| id:ebi-a-GCST90017053	TRUE	reported	igd
1841	11	86335459	0.0624796	0.0135523	1.96897e-06	14306	ebi-a-GCST90017053	rs7120052	A	C	NA	|| id:ebi-a-GCST90017053	TRUE	reported	igd
1842	11	111712942	-0.189731	0.0396566	2.02516e-06	14306	ebi-a-GCST90017053	rs116974815	C	A	NA	|| id:ebi-a-GCST90017053	TRUE	reported	igd
1843	11	43344751	-0.0780229	0.0176325	7.18671e-06	14306	ebi-a-GCST90017053	rs11607472	A	G	NA	|| id:ebi-a-GCST90017053	TRUE	reported	igd
1844	12	129451330	0.0527803	0.0116023	5.66122e-06	14306	ebi-a-GCST90017053	rs7342369	A	C	NA	|| id:ebi-a-GCST90017053	TRUE	reported	igd
1845	12	47384118	0.137396	0.027414	4.80673e-07	14306	ebi-a-GCST90017053	rs55793120	T	C	NA	|| id:ebi-a-GCST90017053	TRUE	reported	igd
1846	13	87920450	-0.0765729	0.0172819	7.21822e-06	14306	ebi-a-GCST90017053	rs57079348	T	G	NA	|| id:ebi-a-GCST90017053	TRUE	reported	igd
1847	14	73589896	-0.054863	0.0120984	7.8001e-06	14306	ebi-a-GCST90017053	rs362417	G	C	NA	|| id:ebi-a-GCST90017053	TRUE	reported	igd
1848	14	77502546	0.0569929	0.0116986	1.14932e-06	14306	ebi-a-GCST90017053	rs7155595	C	A	NA	|| id:ebi-a-GCST90017053	TRUE	reported	igd
1849	15	90780618	-0.0982874	0.0216344	6.30391e-06	14306	ebi-a-GCST90017053	rs56030423	G	A	NA	|| id:ebi-a-GCST90017053	TRUE	reported	igd
1850	15	80713184	-0.0713093	0.0140855	3.28617e-07	14306	ebi-a-GCST90017053	rs77564310	A	C	NA	|| id:ebi-a-GCST90017053	TRUE	reported	igd
1851	19	43637890	0.0492778	0.0110807	9.07382e-06	14306	ebi-a-GCST90017053	rs7249614	G	A	NA	|| id:ebi-a-GCST90017053	TRUE	reported	igd
1852	19	54475808	-0.0522061	0.0112086	2.95522e-06	14306	ebi-a-GCST90017053	rs12463378	A	G	NA	|| id:ebi-a-GCST90017053	TRUE	reported	igd
1853	1	13794594	-0.0551473	0.0120346	4.38137e-06	14306	ebi-a-GCST90017054	rs3013089	G	A	NA	|| id:ebi-a-GCST90017054	TRUE	reported	igd
1854	2	37905976	-0.0672094	0.0143309	4.15547e-06	14306	ebi-a-GCST90017054	rs10490280	C	T	NA	|| id:ebi-a-GCST90017054	TRUE	reported	igd
1855	2	205238716	0.102523	0.0200204	7.86231e-07	14306	ebi-a-GCST90017054	rs6759615	A	G	NA	|| id:ebi-a-GCST90017054	TRUE	reported	igd
1856	3	41982393	-0.115348	0.0249601	7.59259e-06	14306	ebi-a-GCST90017054	rs78720113	A	G	NA	|| id:ebi-a-GCST90017054	TRUE	reported	igd
1857	6	105781538	0.0769231	0.017045	4.82125e-06	14306	ebi-a-GCST90017054	rs4532474	G	A	NA	|| id:ebi-a-GCST90017054	TRUE	reported	igd
1858	7	51541468	-0.169857	0.0318768	1.50952e-07	14306	ebi-a-GCST90017054	rs73341549	T	C	NA	|| id:ebi-a-GCST90017054	TRUE	reported	igd
1859	7	97348436	0.0546625	0.0120823	5.78376e-06	14306	ebi-a-GCST90017054	rs2523124	C	T	NA	|| id:ebi-a-GCST90017054	TRUE	reported	igd
1860	8	82026852	-0.0634463	0.0134741	3.29337e-06	14306	ebi-a-GCST90017054	rs4452755	A	C	NA	|| id:ebi-a-GCST90017054	TRUE	reported	igd
1861	9	134416970	-0.0925653	0.0191203	1.66882e-06	14306	ebi-a-GCST90017054	rs11243416	T	C	NA	|| id:ebi-a-GCST90017054	TRUE	reported	igd
1862	12	75496463	0.0727604	0.0155716	1.6251e-06	14306	ebi-a-GCST90017054	rs11613919	G	T	NA	|| id:ebi-a-GCST90017054	TRUE	reported	igd
1863	13	31520446	0.117283	0.025971	7.21157e-06	14306	ebi-a-GCST90017054	rs73165080	T	A	NA	|| id:ebi-a-GCST90017054	TRUE	reported	igd
1864	15	35071718	-0.062527	0.0131259	2.21707e-06	14306	ebi-a-GCST90017054	rs16959793	A	C	NA	|| id:ebi-a-GCST90017054	TRUE	reported	igd
1865	18	46485154	-0.0553742	0.0122659	6.5435e-06	14306	ebi-a-GCST90017054	rs4629039	A	T	NA	|| id:ebi-a-GCST90017054	TRUE	reported	igd
1866	19	49209851	0.0586696	0.0118369	7.83177e-07	14306	ebi-a-GCST90017054	rs646327	G	A	NA	|| id:ebi-a-GCST90017054	TRUE	reported	igd
1867	22	25292719	-0.0577655	0.0130645	9.7212e-06	14306	ebi-a-GCST90017054	rs139730	G	C	NA	|| id:ebi-a-GCST90017054	TRUE	reported	igd
1868	1	103732214	0.133972	0.0257416	2.09426e-07	14306	ebi-a-GCST90017055	rs12125734	G	T	NA	|| id:ebi-a-GCST90017055	TRUE	reported	igd
1869	1	18676399	0.078587	0.018003	9.43127e-06	14306	ebi-a-GCST90017055	rs550351	A	C	NA	|| id:ebi-a-GCST90017055	TRUE	reported	igd
1870	2	239846337	-0.075914	0.0170308	8.1197e-06	14306	ebi-a-GCST90017055	rs7569771	A	G	NA	|| id:ebi-a-GCST90017055	TRUE	reported	igd
1871	3	197683751	-0.0859927	0.0188671	5.38828e-06	14306	ebi-a-GCST90017055	rs9818949	T	G	NA	|| id:ebi-a-GCST90017055	TRUE	reported	igd
1872	3	54427795	0.0849743	0.0157451	7.91061e-08	14306	ebi-a-GCST90017055	rs6769553	A	G	NA	|| id:ebi-a-GCST90017055	TRUE	reported	igd
1873	3	169966722	-0.0757474	0.0162475	4.52054e-06	14306	ebi-a-GCST90017055	rs511258	G	A	NA	|| id:ebi-a-GCST90017055	TRUE	reported	igd
1874	6	2119329	-0.0797959	0.0177639	6.11575e-06	14306	ebi-a-GCST90017055	rs3800154	A	C	NA	|| id:ebi-a-GCST90017055	TRUE	reported	igd
1875	6	132887921	-0.0707825	0.0161381	9.18015e-06	14306	ebi-a-GCST90017055	rs11961899	G	A	NA	|| id:ebi-a-GCST90017055	TRUE	reported	igd
1876	7	24791998	0.0689452	0.0153649	8.19993e-06	14306	ebi-a-GCST90017055	rs2248146	T	C	NA	|| id:ebi-a-GCST90017055	TRUE	reported	igd
1877	8	139253064	0.116125	0.025946	5.80805e-06	14306	ebi-a-GCST90017055	rs872501	G	A	NA	|| id:ebi-a-GCST90017055	TRUE	reported	igd
1878	9	7317307	0.095976	0.0214554	7.04482e-06	14306	ebi-a-GCST90017055	rs10976229	T	G	NA	|| id:ebi-a-GCST90017055	TRUE	reported	igd
1879	11	15771251	-0.0786157	0.0179592	7.09186e-06	14306	ebi-a-GCST90017055	rs7123615	C	G	NA	|| id:ebi-a-GCST90017055	TRUE	reported	igd
1880	1	187906034	-0.0586677	0.0125277	2.81022e-06	14306	ebi-a-GCST90017056	rs7555878	G	A	NA	|| id:ebi-a-GCST90017056	TRUE	reported	igd
1881	2	198122357	-0.146604	0.0316034	3.21855e-06	14306	ebi-a-GCST90017056	rs114279581	A	G	NA	|| id:ebi-a-GCST90017056	TRUE	reported	igd
1882	2	239509030	0.0782349	0.0176458	8.81455e-06	14306	ebi-a-GCST90017056	rs7586445	G	A	NA	|| id:ebi-a-GCST90017056	TRUE	reported	igd
1883	4	7302344	-0.0755811	0.0168226	8.17354e-06	14306	ebi-a-GCST90017056	rs10937802	A	G	NA	|| id:ebi-a-GCST90017056	TRUE	reported	igd
1884	5	32755085	0.158082	0.0319586	9.28111e-07	14306	ebi-a-GCST90017056	rs60081663	C	G	NA	|| id:ebi-a-GCST90017056	TRUE	reported	igd
1885	5	154003091	0.0599163	0.0130836	4.80773e-06	14306	ebi-a-GCST90017056	rs7449320	C	A	NA	|| id:ebi-a-GCST90017056	TRUE	reported	igd
1886	7	18026604	-0.0577628	0.011412	4.29804e-07	14306	ebi-a-GCST90017056	rs10950694	C	T	NA	|| id:ebi-a-GCST90017056	TRUE	reported	igd
1887	8	3099727	0.0686153	0.0146252	3.75405e-06	14306	ebi-a-GCST90017056	rs35166120	G	C	NA	|| id:ebi-a-GCST90017056	TRUE	reported	igd
1888	10	62662781	-0.073644	0.015548	3.53843e-06	14306	ebi-a-GCST90017056	rs2893871	G	A	NA	|| id:ebi-a-GCST90017056	TRUE	reported	igd
1889	10	4240906	0.087067	0.0197179	5.3571e-06	14306	ebi-a-GCST90017056	rs72776570	C	A	NA	|| id:ebi-a-GCST90017056	TRUE	reported	igd
1890	11	27747671	0.066635	0.0144356	3.10277e-06	14306	ebi-a-GCST90017056	rs12288512	A	G	NA	|| id:ebi-a-GCST90017056	TRUE	reported	igd
1891	12	47384118	0.121548	0.0279546	7.37038e-06	14306	ebi-a-GCST90017056	rs55793120	T	C	NA	|| id:ebi-a-GCST90017056	TRUE	reported	igd
1892	14	94630731	-0.0654843	0.0143973	4.11169e-06	14306	ebi-a-GCST90017056	rs10873449	C	T	NA	|| id:ebi-a-GCST90017056	TRUE	reported	igd
1893	15	68705697	0.123012	0.0286671	7.46311e-06	14306	ebi-a-GCST90017056	rs898577	C	T	NA	|| id:ebi-a-GCST90017056	TRUE	reported	igd
1894	17	7034575	0.0692909	0.0148712	2.59896e-06	14306	ebi-a-GCST90017056	rs394449	A	T	NA	|| id:ebi-a-GCST90017056	TRUE	reported	igd
1895	18	22575871	0.0677322	0.0144525	2.41024e-06	14306	ebi-a-GCST90017056	rs12458218	T	C	NA	|| id:ebi-a-GCST90017056	TRUE	reported	igd
1896	20	16312851	0.188685	0.0386484	6.04728e-07	14306	ebi-a-GCST90017056	rs34781347	G	A	NA	|| id:ebi-a-GCST90017056	TRUE	reported	igd
1897	1	202299085	0.0915623	0.019936	3.28246e-06	14306	ebi-a-GCST90017057	rs4079028	C	T	NA	|| id:ebi-a-GCST90017057	TRUE	reported	igd
1898	1	39983022	-0.138137	0.0292072	1.94241e-06	14306	ebi-a-GCST90017057	rs61779334	G	C	NA	|| id:ebi-a-GCST90017057	TRUE	reported	igd
1899	2	66396776	0.139274	0.0315794	9.80844e-06	14306	ebi-a-GCST90017057	rs138460696	A	G	NA	|| id:ebi-a-GCST90017057	TRUE	reported	igd
1900	2	75512668	-0.089048	0.0192989	4.87742e-06	14306	ebi-a-GCST90017057	rs2192926	A	G	NA	|| id:ebi-a-GCST90017057	TRUE	reported	igd
1901	4	7426937	-0.0774649	0.0168937	4.75488e-06	14306	ebi-a-GCST90017057	rs12508214	C	T	NA	|| id:ebi-a-GCST90017057	TRUE	reported	igd
1902	6	51803869	-0.0928893	0.0208035	7.97701e-06	14306	ebi-a-GCST90017057	rs113006825	T	C	NA	|| id:ebi-a-GCST90017057	TRUE	reported	igd
1903	6	78106701	-0.084033	0.0174757	1.56246e-06	14306	ebi-a-GCST90017057	rs4708333	T	G	NA	|| id:ebi-a-GCST90017057	TRUE	reported	igd
1904	7	32001710	0.0732099	0.0166777	8.13055e-06	14306	ebi-a-GCST90017057	rs6952765	G	A	NA	|| id:ebi-a-GCST90017057	TRUE	reported	igd
1905	12	12970792	-0.0816464	0.017472	3.12486e-06	14306	ebi-a-GCST90017057	rs2058609	G	A	NA	|| id:ebi-a-GCST90017057	TRUE	reported	igd
1906	13	106650093	-0.0897823	0.0200739	7.00842e-06	14306	ebi-a-GCST90017057	rs9558661	T	C	NA	|| id:ebi-a-GCST90017057	TRUE	reported	igd
1907	14	39306809	-0.135936	0.0244857	4.42181e-08	14306	ebi-a-GCST90017057	rs8009993	G	C	NA	|| id:ebi-a-GCST90017057	TRUE	reported	igd
1908	16	1979831	0.17702	0.0375113	9.0099e-06	14306	ebi-a-GCST90017057	rs758191	T	G	NA	|| id:ebi-a-GCST90017057	TRUE	reported	igd
1909	17	32786955	-0.130842	0.0262478	1.13287e-06	14306	ebi-a-GCST90017057	rs1550196	A	G	NA	|| id:ebi-a-GCST90017057	TRUE	reported	igd
1910	19	52399401	0.120989	0.0277317	9.67208e-06	14306	ebi-a-GCST90017057	rs78410648	A	G	NA	|| id:ebi-a-GCST90017057	TRUE	reported	igd
1911	4	40707798	0.05695	0.0126502	6.8019e-06	14306	ebi-a-GCST90017058	rs7441445	T	C	NA	|| id:ebi-a-GCST90017058	TRUE	reported	igd
1912	4	31057482	-0.166211	0.0367938	6.43028e-06	14306	ebi-a-GCST90017058	rs73218807	G	A	NA	|| id:ebi-a-GCST90017058	TRUE	reported	igd
1913	6	104728618	0.0592304	0.0125917	2.85384e-06	14306	ebi-a-GCST90017058	rs2820282	C	A	NA	|| id:ebi-a-GCST90017058	TRUE	reported	igd
1914	7	16349864	-0.0585718	0.0124994	2.84165e-06	14306	ebi-a-GCST90017058	rs6958419	C	T	NA	|| id:ebi-a-GCST90017058	TRUE	reported	igd
1915	9	135968557	-0.0588161	0.0124671	2.36537e-06	14306	ebi-a-GCST90017058	rs682403	A	G	NA	|| id:ebi-a-GCST90017058	TRUE	reported	igd
1916	11	130676996	0.0631351	0.0137953	4.99425e-06	14306	ebi-a-GCST90017058	rs7935775	T	A	NA	|| id:ebi-a-GCST90017058	TRUE	reported	igd
1917	15	36607072	-0.0693743	0.0147926	3.20915e-06	14306	ebi-a-GCST90017058	rs35506912	G	C	NA	|| id:ebi-a-GCST90017058	TRUE	reported	igd
1918	16	5233941	-0.0670855	0.0144415	4.87304e-06	14306	ebi-a-GCST90017058	rs12597105	A	G	NA	|| id:ebi-a-GCST90017058	TRUE	reported	igd
1919	1	179370499	-0.120881	0.0249229	1.51985e-06	14306	ebi-a-GCST90017059	rs12724320	C	T	NA	|| id:ebi-a-GCST90017059	TRUE	reported	igd
1920	1	219901055	-0.184934	0.0394616	2.36772e-06	14306	ebi-a-GCST90017059	rs9729514	G	A	NA	|| id:ebi-a-GCST90017059	TRUE	reported	igd
1921	3	76205107	-0.111816	0.0248963	7.74622e-06	14306	ebi-a-GCST90017059	rs4490371	T	C	NA	|| id:ebi-a-GCST90017059	TRUE	reported	igd
1922	3	185469491	0.132725	0.0282037	2.81235e-06	14306	ebi-a-GCST90017059	rs12636310	G	A	NA	|| id:ebi-a-GCST90017059	TRUE	reported	igd
1923	6	105073676	-0.182339	0.0339898	7.04417e-08	14306	ebi-a-GCST90017059	rs1416041	A	C	NA	|| id:ebi-a-GCST90017059	TRUE	reported	igd
1924	7	111763988	0.109097	0.0233699	3.18676e-06	14306	ebi-a-GCST90017059	rs2729556	T	C	NA	|| id:ebi-a-GCST90017059	TRUE	reported	igd
1925	7	11222521	0.110917	0.0244556	6.49606e-06	14306	ebi-a-GCST90017059	rs10274562	C	T	NA	|| id:ebi-a-GCST90017059	TRUE	reported	igd
1926	12	29634919	-0.152166	0.0317519	2.06125e-06	14306	ebi-a-GCST90017059	rs79113084	C	T	NA	|| id:ebi-a-GCST90017059	TRUE	reported	igd
1927	1	9361576	0.0661211	0.0144736	4.72585e-06	14306	ebi-a-GCST90017060	rs11581881	C	T	NA	|| id:ebi-a-GCST90017060	TRUE	reported	igd
1928	3	197049996	-0.0607903	0.0130847	4.19382e-06	14306	ebi-a-GCST90017060	rs12485353	G	A	NA	|| id:ebi-a-GCST90017060	TRUE	reported	igd
1929	3	9534657	0.194976	0.0418213	3.34981e-06	14306	ebi-a-GCST90017060	rs76973485	G	T	NA	|| id:ebi-a-GCST90017060	TRUE	reported	igd
1930	5	3628882	0.105087	0.023446	9.54707e-06	14306	ebi-a-GCST90017060	rs9313055	T	C	NA	|| id:ebi-a-GCST90017060	TRUE	reported	igd
1931	5	141395140	0.0684961	0.014558	1.67954e-06	14306	ebi-a-GCST90017060	rs12189346	G	A	NA	|| id:ebi-a-GCST90017060	TRUE	reported	igd
1932	7	32530997	0.0498329	0.0112066	8.16263e-06	14306	ebi-a-GCST90017060	rs7784330	A	G	NA	|| id:ebi-a-GCST90017060	TRUE	reported	igd
1933	8	40311885	-0.0488692	0.0109907	8.43782e-06	14306	ebi-a-GCST90017060	rs2730183	G	A	NA	|| id:ebi-a-GCST90017060	TRUE	reported	igd
1934	9	136620584	-0.0490863	0.0109903	8.37606e-06	14306	ebi-a-GCST90017060	rs2428106	C	G	NA	|| id:ebi-a-GCST90017060	TRUE	reported	igd
1935	9	13609119	-0.0856047	0.0189311	8.603e-06	14306	ebi-a-GCST90017060	rs12336782	T	C	NA	|| id:ebi-a-GCST90017060	TRUE	reported	igd
1936	10	19780463	0.111491	0.0240157	4.15499e-06	14306	ebi-a-GCST90017060	rs16918863	A	C	NA	|| id:ebi-a-GCST90017060	TRUE	reported	igd
1937	10	2219930	-0.0656129	0.0117477	2.553e-08	14306	ebi-a-GCST90017060	rs12781711	C	T	NA	|| id:ebi-a-GCST90017060	TRUE	reported	igd
1938	10	115650278	-0.0598404	0.0131807	6.46205e-06	14306	ebi-a-GCST90017060	rs4385846	T	G	NA	|| id:ebi-a-GCST90017060	TRUE	reported	igd
1939	12	30245557	-0.0942968	0.0200712	2.55399e-06	14306	ebi-a-GCST90017060	rs75088940	T	C	NA	|| id:ebi-a-GCST90017060	TRUE	reported	igd
1940	13	76583319	-0.0524592	0.0117701	8.72529e-06	14306	ebi-a-GCST90017060	rs9565219	T	A	NA	|| id:ebi-a-GCST90017060	TRUE	reported	igd
1941	16	10863459	0.0533411	0.0120757	9.63585e-06	14306	ebi-a-GCST90017060	rs1729063	C	G	NA	|| id:ebi-a-GCST90017060	TRUE	reported	igd
1942	1	237422989	0.082486	0.0187194	9.96323e-06	14306	ebi-a-GCST90017061	rs10495392	T	C	NA	|| id:ebi-a-GCST90017061	TRUE	reported	igd
1943	1	15322582	-0.115767	0.0254199	8.70502e-06	14306	ebi-a-GCST90017061	rs74060145	C	G	NA	|| id:ebi-a-GCST90017061	TRUE	reported	igd
1944	2	119467367	0.0577127	0.0126675	7.0419e-06	14306	ebi-a-GCST90017061	rs439810	C	G	NA	|| id:ebi-a-GCST90017061	TRUE	reported	igd
1945	2	57205854	0.0671775	0.0139838	2.4119e-06	14306	ebi-a-GCST90017061	rs72809222	T	C	NA	|| id:ebi-a-GCST90017061	TRUE	reported	igd
1946	2	134854659	0.060048	0.0126417	1.90222e-06	14306	ebi-a-GCST90017061	rs995642	C	T	NA	|| id:ebi-a-GCST90017061	TRUE	reported	igd
1947	3	101334609	0.0582548	0.0119657	1.21143e-06	14306	ebi-a-GCST90017061	rs12638134	T	G	NA	|| id:ebi-a-GCST90017061	TRUE	reported	igd
1948	3	123829361	-0.0993852	0.0216819	6.71754e-06	14306	ebi-a-GCST90017061	rs73186226	G	A	NA	|| id:ebi-a-GCST90017061	TRUE	reported	igd
1949	5	36435597	-0.122057	0.0260017	2.39701e-06	14306	ebi-a-GCST90017061	rs10941294	C	T	NA	|| id:ebi-a-GCST90017061	TRUE	reported	igd
1950	5	26110626	-0.18835	0.0386643	4.62328e-07	14306	ebi-a-GCST90017061	rs115777838	T	C	NA	|| id:ebi-a-GCST90017061	TRUE	reported	igd
1951	7	109564034	-0.058129	0.012903	6.04422e-06	14306	ebi-a-GCST90017061	rs62478832	T	A	NA	|| id:ebi-a-GCST90017061	TRUE	reported	igd
1952	8	3636548	-0.0688023	0.0156083	9.80438e-06	14306	ebi-a-GCST90017061	rs34402072	C	T	NA	|| id:ebi-a-GCST90017061	TRUE	reported	igd
1953	9	14363769	0.139276	0.0299132	2.9128e-06	14306	ebi-a-GCST90017061	rs56105232	G	A	NA	|| id:ebi-a-GCST90017061	TRUE	reported	igd
1954	10	119928413	-0.0528257	0.0119367	9.75461e-06	14306	ebi-a-GCST90017061	rs853612	A	G	NA	|| id:ebi-a-GCST90017061	TRUE	reported	igd
1955	11	126024042	0.0607865	0.0138761	9.91791e-06	14306	ebi-a-GCST90017061	rs61898819	A	T	NA	|| id:ebi-a-GCST90017061	TRUE	reported	igd
1956	11	131659000	0.0664624	0.0150069	9.7618e-06	14306	ebi-a-GCST90017061	rs10791168	G	A	NA	|| id:ebi-a-GCST90017061	TRUE	reported	igd
1957	16	87759750	0.067562	0.0150103	7.4266e-06	14306	ebi-a-GCST90017061	rs77627087	C	G	NA	|| id:ebi-a-GCST90017061	TRUE	reported	igd
1958	18	4084336	-0.110863	0.0248098	8.73756e-06	14306	ebi-a-GCST90017061	rs79640386	T	A	NA	|| id:ebi-a-GCST90017061	TRUE	reported	igd
1959	19	49175964	-0.0829544	0.0185058	7.33719e-06	14306	ebi-a-GCST90017061	rs17296933	C	G	NA	|| id:ebi-a-GCST90017061	TRUE	reported	igd
1960	1	241789757	-0.11504	0.0260137	8.74138e-06	14306	ebi-a-GCST90017062	rs3819978	C	T	NA	|| id:ebi-a-GCST90017062	TRUE	reported	igd
1961	1	12778598	0.0709997	0.0162766	9.27662e-06	14306	ebi-a-GCST90017062	rs3000856	A	T	NA	|| id:ebi-a-GCST90017062	TRUE	reported	igd
1962	2	10533921	0.0527654	0.0112619	2.55611e-06	14306	ebi-a-GCST90017062	rs7583465	C	T	NA	|| id:ebi-a-GCST90017062	TRUE	reported	igd
1963	2	181882879	0.0519509	0.0116306	8.09245e-06	14306	ebi-a-GCST90017062	rs10167839	A	G	NA	|| id:ebi-a-GCST90017062	TRUE	reported	igd
1964	2	119481372	0.132764	0.0299816	8.82612e-06	14306	ebi-a-GCST90017062	rs4849717	T	A	NA	|| id:ebi-a-GCST90017062	TRUE	reported	igd
1965	2	65925212	0.167497	0.0367639	5.11423e-06	14306	ebi-a-GCST90017062	rs78613526	G	A	NA	|| id:ebi-a-GCST90017062	TRUE	reported	igd
1966	5	15944587	0.125038	0.0279411	5.23106e-06	14306	ebi-a-GCST90017062	rs78572139	G	A	NA	|| id:ebi-a-GCST90017062	TRUE	reported	igd
1967	8	144596903	-0.0734114	0.0161398	4.72683e-06	14306	ebi-a-GCST90017062	rs11783695	G	T	NA	|| id:ebi-a-GCST90017062	TRUE	reported	igd
1968	10	65870347	-0.0762002	0.0174689	8.38262e-06	14306	ebi-a-GCST90017062	rs10995816	C	G	NA	|| id:ebi-a-GCST90017062	TRUE	reported	igd
1969	11	45688595	0.0640277	0.0110059	5.29127e-09	14306	ebi-a-GCST90017062	rs10769159	C	G	NA	|| id:ebi-a-GCST90017062	TRUE	reported	igd
1970	11	114023573	0.0829505	0.0170891	6.47978e-07	14306	ebi-a-GCST90017062	rs7117576	A	G	NA	|| id:ebi-a-GCST90017062	TRUE	reported	igd
1971	15	55439182	-0.0535262	0.0115885	3.38361e-06	14306	ebi-a-GCST90017062	rs6493760	T	C	NA	|| id:ebi-a-GCST90017062	TRUE	reported	igd
1972	17	71256018	0.0999271	0.0211728	1.96336e-06	14306	ebi-a-GCST90017062	rs17781867	C	T	NA	|| id:ebi-a-GCST90017062	TRUE	reported	igd
1973	20	13258628	-0.0607052	0.013425	5.05918e-06	14306	ebi-a-GCST90017062	rs6105066	T	C	NA	|| id:ebi-a-GCST90017062	TRUE	reported	igd
1974	1	108074445	-0.063193	0.0142275	9.78949e-06	14306	ebi-a-GCST90017063	rs12406309	A	C	NA	|| id:ebi-a-GCST90017063	TRUE	reported	igd
1975	2	182656416	0.199648	0.0438453	3.62928e-06	14306	ebi-a-GCST90017063	rs2368224	T	G	NA	|| id:ebi-a-GCST90017063	TRUE	reported	igd
1976	2	238103439	-0.0665937	0.0140168	2.142e-06	14306	ebi-a-GCST90017063	rs12986628	T	C	NA	|| id:ebi-a-GCST90017063	TRUE	reported	igd
1977	3	173040924	0.0618344	0.0129031	1.98052e-06	14306	ebi-a-GCST90017063	rs7635831	G	A	NA	|| id:ebi-a-GCST90017063	TRUE	reported	igd
1978	3	106664363	-0.192815	0.0392045	3.31184e-07	14306	ebi-a-GCST90017063	rs78120384	A	G	NA	|| id:ebi-a-GCST90017063	TRUE	reported	igd
1979	4	24655463	-0.0523503	0.0117119	6.78938e-06	14306	ebi-a-GCST90017063	rs61791565	T	C	NA	|| id:ebi-a-GCST90017063	TRUE	reported	igd
1980	4	4268322	-0.102822	0.0235087	9.42128e-06	14306	ebi-a-GCST90017063	rs7693984	G	A	NA	|| id:ebi-a-GCST90017063	TRUE	reported	igd
1981	7	16804578	0.0546114	0.0120077	5.79923e-06	14306	ebi-a-GCST90017063	rs4400279	A	G	NA	|| id:ebi-a-GCST90017063	TRUE	reported	igd
1982	7	151435722	0.0842356	0.0184893	5.28433e-06	14306	ebi-a-GCST90017063	rs1819812	G	T	NA	|| id:ebi-a-GCST90017063	TRUE	reported	igd
1983	9	79919385	0.0865522	0.0189141	8.0059e-06	14306	ebi-a-GCST90017063	rs55707116	C	A	NA	|| id:ebi-a-GCST90017063	TRUE	reported	igd
1984	9	137557890	0.0723875	0.0160787	4.18177e-06	14306	ebi-a-GCST90017063	rs58681734	A	G	NA	|| id:ebi-a-GCST90017063	TRUE	reported	igd
1985	11	12148588	0.0836825	0.0176445	3.95294e-06	14306	ebi-a-GCST90017063	rs75140805	T	G	NA	|| id:ebi-a-GCST90017063	TRUE	reported	igd
1986	13	62067781	0.0568439	0.0122325	4.22114e-06	14306	ebi-a-GCST90017063	rs2997412	G	A	NA	|| id:ebi-a-GCST90017063	TRUE	reported	igd
1987	18	33456427	0.0837001	0.0182263	5.40132e-06	14306	ebi-a-GCST90017063	rs4799823	C	T	NA	|| id:ebi-a-GCST90017063	TRUE	reported	igd
1988	18	862477	-0.0522093	0.0116382	7.58892e-06	14306	ebi-a-GCST90017063	rs2846589	T	G	NA	|| id:ebi-a-GCST90017063	TRUE	reported	igd
1989	1	20552072	-0.0580215	0.0127806	5.10352e-06	14306	ebi-a-GCST90017064	rs2105937	G	A	NA	|| id:ebi-a-GCST90017064	TRUE	reported	igd
1990	1	161880482	0.0955324	0.0213436	5.03721e-06	14306	ebi-a-GCST90017064	rs12079579	A	G	NA	|| id:ebi-a-GCST90017064	TRUE	reported	igd
1991	2	191954852	-0.0610096	0.0130484	3.38213e-06	14306	ebi-a-GCST90017064	rs10931481	A	G	NA	|| id:ebi-a-GCST90017064	TRUE	reported	igd
1992	3	112372317	-0.0621643	0.0126072	8.49122e-07	14306	ebi-a-GCST90017064	rs9870933	G	A	NA	|| id:ebi-a-GCST90017064	TRUE	reported	igd
1993	4	18824860	0.0736808	0.0169665	7.48032e-06	14306	ebi-a-GCST90017064	rs73802842	C	A	NA	|| id:ebi-a-GCST90017064	TRUE	reported	igd
1994	5	112627773	0.0709419	0.0156855	7.27562e-06	14306	ebi-a-GCST90017064	rs13188803	T	A	NA	|| id:ebi-a-GCST90017064	TRUE	reported	igd
1995	5	166419552	0.094737	0.0210157	5.53669e-06	14306	ebi-a-GCST90017064	rs431418	G	A	NA	|| id:ebi-a-GCST90017064	TRUE	reported	igd
1996	7	153487396	0.110654	0.0240684	4.49376e-06	14306	ebi-a-GCST90017064	rs12539819	C	T	NA	|| id:ebi-a-GCST90017064	TRUE	reported	igd
1997	8	137090850	-0.0566974	0.0123497	5.27716e-06	14306	ebi-a-GCST90017064	rs2166943	C	A	NA	|| id:ebi-a-GCST90017064	TRUE	reported	igd
1998	10	29201860	-0.067603	0.0133738	2.46371e-07	14306	ebi-a-GCST90017064	rs2047242	A	G	NA	|| id:ebi-a-GCST90017064	TRUE	reported	igd
1999	12	61119266	0.0590284	0.0124874	1.85964e-06	14306	ebi-a-GCST90017064	rs1391597	C	T	NA	|| id:ebi-a-GCST90017064	TRUE	reported	igd
[truncated: 763 more rows]

## Sheet: result
Cholecystectomy
	id.exposure	id.outcome	outcome	exposure	method	nsnp	b	se	pval	lo_ci	up_ci	or	or_lci95	or_uci95
1	ebi-a-GCST90016908	ukb-b-6235	Operation code: cholecystectomy/gall bladder removal || id:ukb-b-6235	|| id:ebi-a-GCST90016908	Inverse variance weighted	15	0.00135912	0.0023374	0.560927	-0.00322218	0.00594042	1.00136	0.996783	1.00596
2	ebi-a-GCST90016909	ukb-b-6235	Operation code: cholecystectomy/gall bladder removal || id:ukb-b-6235	|| id:ebi-a-GCST90016909	Inverse variance weighted	7	-0.000404432	0.00255434	0.874196	-0.00541095	0.00460208	0.999596	0.994604	1.00461
3	ebi-a-GCST90016910	ukb-b-6235	Operation code: cholecystectomy/gall bladder removal || id:ukb-b-6235	|| id:ebi-a-GCST90016910	Inverse variance weighted	18	-0.000649389	0.0017704	0.713765	-0.00411937	0.00282059	0.999351	0.995889	1.00282
4	ebi-a-GCST90016911	ukb-b-6235	Operation code: cholecystectomy/gall bladder removal || id:ukb-b-6235	|| id:ebi-a-GCST90016911	Inverse variance weighted	14	-0.000964588	0.00196935	0.624275	-0.00482452	0.00289534	0.999036	0.995187	1.0029
5	ebi-a-GCST90016912	ukb-b-6235	Operation code: cholecystectomy/gall bladder removal || id:ukb-b-6235	|| id:ebi-a-GCST90016912	Inverse variance weighted	12	0.000156428	0.00228646	0.945455	-0.00432503	0.00463789	1.00016	0.995684	1.00465
6	ebi-a-GCST90016913	ukb-b-6235	Operation code: cholecystectomy/gall bladder removal || id:ukb-b-6235	|| id:ebi-a-GCST90016913	Inverse variance weighted	13	0.000346031	0.00203339	0.864873	-0.00363942	0.00433148	1.00035	0.996367	1.00434
7	ebi-a-GCST90016914	ukb-b-6235	Operation code: cholecystectomy/gall bladder removal || id:ukb-b-6235	|| id:ebi-a-GCST90016914	Inverse variance weighted	14	0.00380367	0.00227816	0.0949932	-0.000661515	0.00826886	1.00381	0.999339	1.0083
8	ebi-a-GCST90016915	ukb-b-6235	Operation code: cholecystectomy/gall bladder removal || id:ukb-b-6235	|| id:ebi-a-GCST90016915	Inverse variance weighted	13	-0.00247523	0.00211736	0.242397	-0.00662524	0.00167479	0.997528	0.993397	1.00168
9	ebi-a-GCST90016916	ukb-b-6235	Operation code: cholecystectomy/gall bladder removal || id:ukb-b-6235	|| id:ebi-a-GCST90016916	Inverse variance weighted	13	0.000940417	0.00225865	0.677144	-0.00348653	0.00536736	1.00094	0.99652	1.00538
10	ebi-a-GCST90016917	ukb-b-6235	Operation code: cholecystectomy/gall bladder removal || id:ukb-b-6235	|| id:ebi-a-GCST90016917	Inverse variance weighted	6	0.00219692	0.00298892	0.462327	-0.00366137	0.0080552	1.0022	0.996345	1.00809
11	ebi-a-GCST90016918	ukb-b-6235	Operation code: cholecystectomy/gall bladder removal || id:ukb-b-6235	|| id:ebi-a-GCST90016918	Inverse variance weighted	8	0.000211101	0.00142637	0.882344	-0.00258459	0.00300679	1.00021	0.997419	1.00301
12	ebi-a-GCST90016919	ukb-b-6235	Operation code: cholecystectomy/gall bladder removal || id:ukb-b-6235	|| id:ebi-a-GCST90016919	Inverse variance weighted	10	0.00238504	0.00141771	0.0925081	-0.00039368	0.00516375	1.00239	0.999606	1.00518
13	ebi-a-GCST90016920	ukb-b-6235	Operation code: cholecystectomy/gall bladder removal || id:ukb-b-6235	|| id:ebi-a-GCST90016920	Inverse variance weighted	10	0.000168807	0.0015459	0.913047	-0.00286116	0.00319878	1.00017	0.997143	1.0032
14	ebi-a-GCST90016921	ukb-b-6235	Operation code: cholecystectomy/gall bladder removal || id:ukb-b-6235	|| id:ebi-a-GCST90016921	Inverse variance weighted	12	0.00426891	0.00396319	0.281417	-0.00349893	0.0120368	1.00428	0.996507	1.01211
15	ebi-a-GCST90016922	ukb-b-6235	Operation code: cholecystectomy/gall bladder removal || id:ukb-b-6235	|| id:ebi-a-GCST90016922	Inverse variance weighted	12	0.000655988	0.0022746	0.773043	-0.00380222	0.0051142	1.00066	0.996205	1.00513
16	ebi-a-GCST90016923	ukb-b-6235	Operation code: cholecystectomy/gall bladder removal || id:ukb-b-6235	|| id:ebi-a-GCST90016923	Inverse variance weighted	11	0.000141965	0.00283943	0.960124	-0.00542332	0.00570725	1.00014	0.994591	1.00572
17	ebi-a-GCST90016924	ukb-b-6235	Operation code: cholecystectomy/gall bladder removal || id:ukb-b-6235	|| id:ebi-a-GCST90016924	Inverse variance weighted	7	-0.00197959	0.00243635	0.416492	-0.00675484	0.00279566	0.998022	0.993268	1.0028
18	ebi-a-GCST90016925	ukb-b-6235	Operation code: cholecystectomy/gall bladder removal || id:ukb-b-6235	|| id:ebi-a-GCST90016925	Inverse variance weighted	5	-0.00235267	0.00371937	0.52703	-0.00964263	0.00493729	0.99765	0.990404	1.00495
19	ebi-a-GCST90016926	ukb-b-6235	Operation code: cholecystectomy/gall bladder removal || id:ukb-b-6235	|| id:ebi-a-GCST90016926	Inverse variance weighted	12	0.000880622	0.00225998	0.696789	-0.00354895	0.00531019	1.00088	0.996457	1.00532
20	ebi-a-GCST90016927	ukb-b-6235	Operation code: cholecystectomy/gall bladder removal || id:ukb-b-6235	|| id:ebi-a-GCST90016927	Inverse variance weighted	9	-0.000659096	0.00268411	0.806027	-0.00591995	0.00460176	0.999341	0.994098	1.00461
21	ebi-a-GCST90016928	ukb-b-6235	Operation code: cholecystectomy/gall bladder removal || id:ukb-b-6235	|| id:ebi-a-GCST90016928	Inverse variance weighted	9	0.00206565	0.0019685	0.294018	-0.00179262	0.00592391	1.00207	0.998209	1.00594
22	ebi-a-GCST90016929	ukb-b-6235	Operation code: cholecystectomy/gall bladder removal || id:ukb-b-6235	|| id:ebi-a-GCST90016929	Inverse variance weighted	12	-0.00179821	0.0020037	0.369482	-0.00572546	0.00212904	0.998203	0.994291	1.00213
23	ebi-a-GCST90016931	ukb-b-6235	Operation code: cholecystectomy/gall bladder removal || id:ukb-b-6235	|| id:ebi-a-GCST90016931	Inverse variance weighted	10	-0.0013402	0.00222767	0.547431	-0.00570644	0.00302604	0.998661	0.99431	1.00303
24	ebi-a-GCST90016932	ukb-b-6235	Operation code: cholecystectomy/gall bladder removal || id:ukb-b-6235	|| id:ebi-a-GCST90016932	Inverse variance weighted	15	-0.00164017	0.00216292	0.448263	-0.0058795	0.00259916	0.998361	0.994138	1.0026
25	ebi-a-GCST90016933	ukb-b-6235	Operation code: cholecystectomy/gall bladder removal || id:ukb-b-6235	|| id:ebi-a-GCST90016933	Inverse variance weighted	14	0.00380367	0.00227816	0.0949932	-0.000661515	0.00826886	1.00381	0.999339	1.0083
26	ebi-a-GCST90016934	ukb-b-6235	Operation code: cholecystectomy/gall bladder removal || id:ukb-b-6235	|| id:ebi-a-GCST90016934	Inverse variance weighted	11	0.000740234	0.00177337	0.676373	-0.00273557	0.00421603	1.00074	0.997268	1.00422
27	ebi-a-GCST90016935	ukb-b-6235	Operation code: cholecystectomy/gall bladder removal || id:ukb-b-6235	|| id:ebi-a-GCST90016935	Inverse variance weighted	10	-0.00350892	0.0025223	0.164177	-0.00845263	0.00143479	0.996497	0.991583	1.00144
28	ebi-a-GCST90016936	ukb-b-6235	Operation code: cholecystectomy/gall bladder removal || id:ukb-b-6235	|| id:ebi-a-GCST90016936	Inverse variance weighted	7	-0.00223338	0.00274478	0.415827	-0.00761314	0.00314639	0.997769	0.992416	1.00315
29	ebi-a-GCST90016937	ukb-b-6235	Operation code: cholecystectomy/gall bladder removal || id:ukb-b-6235	|| id:ebi-a-GCST90016937	Inverse variance weighted	13	0.000940417	0.00225865	0.677144	-0.00348653	0.00536736	1.00094	0.99652	1.00538
30	ebi-a-GCST90016938	ukb-b-6235	Operation code: cholecystectomy/gall bladder removal || id:ukb-b-6235	|| id:ebi-a-GCST90016938	Inverse variance weighted	8	7.75e-05	0.00120592	0.948752	-0.00228609	0.00244111	1.00008	0.997717	1.00244
31	ebi-a-GCST90016939	ukb-b-6235	Operation code: cholecystectomy/gall bladder removal || id:ukb-b-6235	|| id:ebi-a-GCST90016939	Inverse variance weighted	11	0.000153197	0.00234048	0.947811	-0.00443415	0.00474055	1.00015	0.995576	1.00475
32	ebi-a-GCST90016940	ukb-b-6235	Operation code: cholecystectomy/gall bladder removal || id:ukb-b-6235	|| id:ebi-a-GCST90016940	Inverse variance weighted	18	0.0022363	0.00264767	0.398317	-0.00295313	0.00742573	1.00224	0.997051	1.00745
33	ebi-a-GCST90016941	ukb-b-6235	Operation code: cholecystectomy/gall bladder removal || id:ukb-b-6235	|| id:ebi-a-GCST90016941	Inverse variance weighted	9	0.00292876	0.00176938	0.0978737	-0.000539217	0.00639674	1.00293	0.999461	1.00642
34	ebi-a-GCST90016942	ukb-b-6235	Operation code: cholecystectomy/gall bladder removal || id:ukb-b-6235	|| id:ebi-a-GCST90016942	Inverse variance weighted	10	0.000168807	0.0015459	0.913047	-0.00286116	0.00319878	1.00017	0.997143	1.0032
35	ebi-a-GCST90016943	ukb-b-6235	Operation code: cholecystectomy/gall bladder removal || id:ukb-b-6235	|| id:ebi-a-GCST90016943	Inverse variance weighted	14	-0.00271539	0.00115748	0.0189789	-0.00498406	-0.000446726	0.997288	0.995028	0.999553
36	ebi-a-GCST90016944	ukb-b-6235	Operation code: cholecystectomy/gall bladder removal || id:ukb-b-6235	|| id:ebi-a-GCST90016944	Inverse variance weighted	14	0.000525442	0.00138265	0.703928	-0.00218456	0.00323545	1.00053	0.997818	1.00324
37	ebi-a-GCST90016945	ukb-b-6235	Operation code: cholecystectomy/gall bladder removal || id:ukb-b-6235	|| id:ebi-a-GCST90016945	Inverse variance weighted	9	0.000488758	0.00214484	0.819742	-0.00371512	0.00469264	1.00049	0.996292	1.0047
38	ebi-a-GCST90016946	ukb-b-6235	Operation code: cholecystectomy/gall bladder removal || id:ukb-b-6235	|| id:ebi-a-GCST90016946	Inverse variance weighted	14	0.000905695	0.00194891	0.642133	-0.00291417	0.00472556	1.00091	0.99709	1.00474
39	ebi-a-GCST90016947	ukb-b-6235	Operation code: cholecystectomy/gall bladder removal || id:ukb-b-6235	|| id:ebi-a-GCST90016947	Inverse variance weighted	9	0.00218896	0.00275986	0.427694	-0.00322036	0.00759828	1.00219	0.996785	1.00763
40	ebi-a-GCST90016948	ukb-b-6235	Operation code: cholecystectomy/gall bladder removal || id:ukb-b-6235	|| id:ebi-a-GCST90016948	Inverse variance weighted	16	0.00344216	0.00213589	0.107052	-0.000744173	0.00762849	1.00345	0.999256	1.00766
41	ebi-a-GCST90016949	ukb-b-6235	Operation code: cholecystectomy/gall bladder removal || id:ukb-b-6235	|| id:ebi-a-GCST90016949	Inverse variance weighted	15	-0.000624541	0.00166928	0.708302	-0.00389634	0.00264726	0.999376	0.996111	1.00265
42	ebi-a-GCST90016950	ukb-b-6235	Operation code: cholecystectomy/gall bladder removal || id:ukb-b-6235	|| id:ebi-a-GCST90016950	Inverse variance weighted	19	-0.000946638	0.00222725	0.670818	-0.00531205	0.00341878	0.999054	0.994702	1.00342
43	ebi-a-GCST90016951	ukb-b-6235	Operation code: cholecystectomy/gall bladder removal || id:ukb-b-6235	|| id:ebi-a-GCST90016951	Inverse variance weighted	10	-0.00232998	0.00232151	0.315548	-0.00688014	0.00222018	0.997673	0.993143	1.00222
44	ebi-a-GCST90016952	ukb-b-6235	Operation code: cholecystectomy/gall bladder removal || id:ukb-b-6235	|| id:ebi-a-GCST90016952	Inverse variance weighted	14	-0.00323936	0.00251082	0.196995	-0.00816058	0.00168185	0.996766	0.991873	1.00168
45	ebi-a-GCST90016953	ukb-b-6235	Operation code: cholecystectomy/gall bladder removal || id:ukb-b-6235	|| id:ebi-a-GCST90016953	Inverse variance weighted	9	0.00276188	0.0014844	0.0627998	-0.000147539	0.00567129	1.00277	0.999852	1.00569
46	ebi-a-GCST90016954	ukb-b-6235	Operation code: cholecystectomy/gall bladder removal || id:ukb-b-6235	|| id:ebi-a-GCST90016954	Inverse variance weighted	13	0.00216139	0.00225425	0.337657	-0.00225695	0.00657973	1.00216	0.997746	1.0066
47	ebi-a-GCST90016955	ukb-b-6235	Operation code: cholecystectomy/gall bladder removal || id:ukb-b-6235	|| id:ebi-a-GCST90016955	Inverse variance weighted	13	-0.00157217	0.00119406	0.187953	-0.00391252	0.000768188	0.998429	0.996095	1.00077
48	ebi-a-GCST90016956	ukb-b-6235	Operation code: cholecystectomy/gall bladder removal || id:ukb-b-6235	|| id:ebi-a-GCST90016956	Inverse variance weighted	19	0.000895977	0.00171015	0.600337	-0.00245592	0.00424788	1.0009	0.997547	1.00426
49	ebi-a-GCST90016957	ukb-b-6235	Operation code: cholecystectomy/gall bladder removal || id:ukb-b-6235	|| id:ebi-a-GCST90016957	Inverse variance weighted	11	0.000142444	0.00284007	0.959999	-0.00542409	0.00570898	1.00014	0.994591	1.00573
50	ebi-a-GCST90016958	ukb-b-6235	Operation code: cholecystectomy/gall bladder removal || id:ukb-b-6235	|| id:ebi-a-GCST90016958	Inverse variance weighted	12	0.000746675	0.00141492	0.597698	-0.00202657	0.00351992	1.00075	0.997975	1.00353
51	ebi-a-GCST90016959	ukb-b-6235	Operation code: cholecystectomy/gall bladder removal || id:ukb-b-6235	|| id:ebi-a-GCST90016959	Inverse variance weighted	7	-0.00213402	0.00188893	0.258581	-0.00583631	0.00156828	0.997868	0.994181	1.00157
52	ebi-a-GCST90016960	ukb-b-6235	Operation code: cholecystectomy/gall bladder removal || id:ukb-b-6235	|| id:ebi-a-GCST90016960	Inverse variance weighted	8	-0.000752759	0.00200067	0.706729	-0.00467408	0.00316856	0.999248	0.995337	1.00317
53	ebi-a-GCST90016961	ukb-b-6235	Operation code: cholecystectomy/gall bladder removal || id:ukb-b-6235	|| id:ebi-a-GCST90016961	Inverse variance weighted	11	0.000138502	0.00283846	0.961083	-0.00542488	0.00570189	1.00014	0.99459	1.00572
54	ebi-a-GCST90016962	ukb-b-6235	Operation code: cholecystectomy/gall bladder removal || id:ukb-b-6235	|| id:ebi-a-GCST90016962	Inverse variance weighted	14	-0.00343273	0.00223154	0.12398	-0.00780655	0.000941084	0.996573	0.992224	1.00094
55	ebi-a-GCST90016963	ukb-b-6235	Operation code: cholecystectomy/gall bladder removal || id:ukb-b-6235	|| id:ebi-a-GCST90016963	Inverse variance weighted	8	-0.000114771	0.00120248	0.923961	-0.00247163	0.00224209	0.999885	0.997531	1.00224
56	ebi-a-GCST90016964	ukb-b-6235	Operation code: cholecystectomy/gall bladder removal || id:ukb-b-6235	|| id:ebi-a-GCST90016964	Inverse variance weighted	6	-0.00128115	0.00180198	0.477105	-0.00481302	0.00225073	0.99872	0.995199	1.00225
57	ebi-a-GCST90016965	ukb-b-6235	Operation code: cholecystectomy/gall bladder removal || id:ukb-b-6235	|| id:ebi-a-GCST90016965	Inverse variance weighted	11	-0.00193626	0.00147504	0.189292	-0.00482734	0.000954829	0.998066	0.995184	1.00096
58	ebi-a-GCST90016966	ukb-b-6235	Operation code: cholecystectomy/gall bladder removal || id:ukb-b-6235	|| id:ebi-a-GCST90016966	Inverse variance weighted	13	-0.0032152	0.00281964	0.254166	-0.0087417	0.00231129	0.99679	0.991296	1.00231
59	ebi-a-GCST90016967	ukb-b-6235	Operation code: cholecystectomy/gall bladder removal || id:ukb-b-6235	|| id:ebi-a-GCST90016967	Inverse variance weighted	13	0.000493233	0.00243364	0.839391	-0.00427669	0.00526316	1.00049	0.995732	1.00528
60	ebi-a-GCST90016968	ukb-b-6235	Operation code: cholecystectomy/gall bladder removal || id:ukb-b-6235	|| id:ebi-a-GCST90016968	Inverse variance weighted	9	-0.000659096	0.00268411	0.806027	-0.00591995	0.00460176	0.999341	0.994098	1.00461
61	ebi-a-GCST90016969	ukb-b-6235	Operation code: cholecystectomy/gall bladder removal || id:ukb-b-6235	|| id:ebi-a-GCST90016969	Inverse variance weighted	14	-0.000796849	0.00201782	0.692912	-0.00475177	0.00315807	0.999203	0.99526	1.00316
62	ebi-a-GCST90016970	ukb-b-6235	Operation code: cholecystectomy/gall bladder removal || id:ukb-b-6235	|| id:ebi-a-GCST90016970	Inverse variance weighted	13	0.000339827	0.00181162	0.851205	-0.00321096	0.00389061	1.00034	0.996794	1.0039
63	ebi-a-GCST90016971	ukb-b-6235	Operation code: cholecystectomy/gall bladder removal || id:ukb-b-6235	|| id:ebi-a-GCST90016971	Inverse variance weighted	13	-0.000459918	0.00195746	0.814243	-0.00429655	0.00337671	0.99954	0.995713	1.00338
64	ebi-a-GCST90016972	ukb-b-6235	Operation code: cholecystectomy/gall bladder removal || id:ukb-b-6235	|| id:ebi-a-GCST90016972	Inverse variance weighted	2	-0.00661677	0.00419879	0.115055	-0.0148464	0.00161286	0.993405	0.985263	1.00161
65	ebi-a-GCST90016973	ukb-b-6235	Operation code: cholecystectomy/gall bladder removal || id:ukb-b-6235	|| id:ebi-a-GCST90016973	Inverse variance weighted	8	-0.00376357	0.00212592	0.0766727	-0.00793036	0.00040323	0.996244	0.992101	1.0004
66	ebi-a-GCST90016974	ukb-b-6235	Operation code: cholecystectomy/gall bladder removal || id:ukb-b-6235	|| id:ebi-a-GCST90016974	Inverse variance weighted	13	0.000870509	0.00320169	0.785706	-0.0054048	0.00714582	1.00087	0.99461	1.00717
67	ebi-a-GCST90016975	ukb-b-6235	Operation code: cholecystectomy/gall bladder removal || id:ukb-b-6235	|| id:ebi-a-GCST90016975	Inverse variance weighted	15	0.00116205	0.00102699	0.257839	-0.000850847	0.00317495	1.00116	0.99915	1.00318
68	ebi-a-GCST90016976	ukb-b-6235	Operation code: cholecystectomy/gall bladder removal || id:ukb-b-6235	|| id:ebi-a-GCST90016976	Inverse variance weighted	11	-0.001399	0.00169019	0.407831	-0.00471176	0.00191377	0.998602	0.995299	1.00192
69	ebi-a-GCST90016977	ukb-b-6235	Operation code: cholecystectomy/gall bladder removal || id:ukb-b-6235	|| id:ebi-a-GCST90016977	Inverse variance weighted	5	0.000631587	0.00154792	0.683257	-0.00240234	0.00366551	1.00063	0.997601	1.00367
70	ebi-a-GCST90016978	ukb-b-6235	Operation code: cholecystectomy/gall bladder removal || id:ukb-b-6235	|| id:ebi-a-GCST90016978	Inverse variance weighted	10	0.0043336	0.00355017	0.22221	-0.00262473	0.0112919	1.00434	0.997379	1.01136
71	ebi-a-GCST90016979	ukb-b-6235	Operation code: cholecystectomy/gall bladder removal || id:ukb-b-6235	|| id:ebi-a-GCST90016979	Inverse variance weighted	9	0.000842102	0.00165136	0.610091	-0.00239457	0.00407877	1.00084	0.997608	1.00409
72	ebi-a-GCST90016980	ukb-b-6235	Operation code: cholecystectomy/gall bladder removal || id:ukb-b-6235	|| id:ebi-a-GCST90016980	Inverse variance weighted	7	-0.000988093	0.00227404	0.663919	-0.00544522	0.00346903	0.999012	0.99457	1.00348
73	ebi-a-GCST90016981	ukb-b-6235	Operation code: cholecystectomy/gall bladder removal || id:ukb-b-6235	|| id:ebi-a-GCST90016981	Inverse variance weighted	9	-0.0034459	0.00295631	0.243774	-0.00924027	0.00234848	0.99656	0.990802	1.00235
74	ebi-a-GCST90016982	ukb-b-6235	Operation code: cholecystectomy/gall bladder removal || id:ukb-b-6235	|| id:ebi-a-GCST90016982	Inverse variance weighted	11	-0.0017433	0.00144825	0.228693	-0.00458186	0.00109526	0.998258	0.995429	1.0011
75	ebi-a-GCST90016983	ukb-b-6235	Operation code: cholecystectomy/gall bladder removal || id:ukb-b-6235	|| id:ebi-a-GCST90016983	Inverse variance weighted	11	-0.000594571	0.00240468	0.80471	-0.00530775	0.00411861	0.999406	0.994706	1.00413
76	ebi-a-GCST90016984	ukb-b-6235	Operation code: cholecystectomy/gall bladder removal || id:ukb-b-6235	|| id:ebi-a-GCST90016984	Inverse variance weighted	8	-0.000931721	0.00234707	0.691388	-0.00553198	0.00366854	0.999069	0.994483	1.00368
77	ebi-a-GCST90016985	ukb-b-6235	Operation code: cholecystectomy/gall bladder removal || id:ukb-b-6235	|| id:ebi-a-GCST90016985	Inverse variance weighted	9	-0.000887314	0.00247604	0.720074	-0.00574035	0.00396572	0.999113	0.994276	1.00397
78	ebi-a-GCST90016986	ukb-b-6235	Operation code: cholecystectomy/gall bladder removal || id:ukb-b-6235	|| id:ebi-a-GCST90016986	Inverse variance weighted	9	-3.86e-05	0.00209565	0.985297	-0.00414608	0.00406884	0.999961	0.995862	1.00408
79	ebi-a-GCST90016987	ukb-b-6235	Operation code: cholecystectomy/gall bladder removal || id:ukb-b-6235	|| id:ebi-a-GCST90016987	Inverse variance weighted	10	-0.000600034	0.00183429	0.743577	-0.00419525	0.00299518	0.9994	0.995814	1.003
80	ebi-a-GCST90016988	ukb-b-6235	Operation code: cholecystectomy/gall bladder removal || id:ukb-b-6235	|| id:ebi-a-GCST90016988	Inverse variance weighted	11	-0.000502278	0.00226791	0.824725	-0.00494739	0.00394283	0.999498	0.995065	1.00395
81	ebi-a-GCST90016989	ukb-b-6235	Operation code: cholecystectomy/gall bladder removal || id:ukb-b-6235	|| id:ebi-a-GCST90016989	Inverse variance weighted	10	0.00214328	0.00279904	0.443843	-0.00334283	0.00762939	1.00215	0.996663	1.00766
82	ebi-a-GCST90016990	ukb-b-6235	Operation code: cholecystectomy/gall bladder removal || id:ukb-b-6235	|| id:ebi-a-GCST90016990	Inverse variance weighted	11	0.00243711	0.00134616	0.0702304	-0.000201356	0.00507558	1.00244	0.999799	1.00509
83	ebi-a-GCST90016991	ukb-b-6235	Operation code: cholecystectomy/gall bladder removal || id:ukb-b-6235	|| id:ebi-a-GCST90016991	Inverse variance weighted	11	0.000261942	0.00141647	0.853287	-0.00251434	0.00303823	1.00026	0.997489	1.00304
84	ebi-a-GCST90016992	ukb-b-6235	Operation code: cholecystectomy/gall bladder removal || id:ukb-b-6235	|| id:ebi-a-GCST90016992	Inverse variance weighted	6	-0.000680445	0.00248665	0.784362	-0.00555427	0.00419338	0.99932	0.994461	1.0042
85	ebi-a-GCST90016993	ukb-b-6235	Operation code: cholecystectomy/gall bladder removal || id:ukb-b-6235	|| id:ebi-a-GCST90016993	Inverse variance weighted	15	-0.00148845	0.00152365	0.328621	-0.00447481	0.00149791	0.998513	0.995535	1.0015
86	ebi-a-GCST90016995	ukb-b-6235	Operation code: cholecystectomy/gall bladder removal || id:ukb-b-6235	|| id:ebi-a-GCST90016995	Inverse variance weighted	10	0.00100875	0.00277632	0.716351	-0.00443284	0.00645034	1.00101	0.995577	1.00647
87	ebi-a-GCST90016996	ukb-b-6235	Operation code: cholecystectomy/gall bladder removal || id:ukb-b-6235	|| id:ebi-a-GCST90016996	Inverse variance weighted	10	-0.00279472	0.00123206	0.0233084	-0.00520955	-0.000379894	0.997209	0.994804	0.99962
88	ebi-a-GCST90016997	ukb-b-6235	Operation code: cholecystectomy/gall bladder removal || id:ukb-b-6235	|| id:ebi-a-GCST90016997	Inverse variance weighted	13	-0.00401115	0.00272759	0.141404	-0.00935723	0.00133493	0.995997	0.990686	1.00134
89	ebi-a-GCST90016998	ukb-b-6235	Operation code: cholecystectomy/gall bladder removal || id:ukb-b-6235	|| id:ebi-a-GCST90016998	Inverse variance weighted	8	0.000210117	0.00259179	0.935386	-0.00486979	0.00529002	1.00021	0.995142	1.0053
90	ebi-a-GCST90016999	ukb-b-6235	Operation code: cholecystectomy/gall bladder removal || id:ukb-b-6235	|| id:ebi-a-GCST90016999	Inverse variance weighted	9	-0.00115882	0.00182636	0.525758	-0.00473848	0.00242085	0.998842	0.995273	1.00242
91	ebi-a-GCST90017000	ukb-b-6235	Operation code: cholecystectomy/gall bladder removal || id:ukb-b-6235	|| id:ebi-a-GCST90017000	Inverse variance weighted	16	-0.000355424	0.00522916	0.94581	-0.0106046	0.00989373	0.999645	0.989451	1.00994
92	ebi-a-GCST90017001	ukb-b-6235	Operation code: cholecystectomy/gall bladder removal || id:ukb-b-6235	|| id:ebi-a-GCST90017001	Inverse variance weighted	11	0.00132555	0.0011626	0.254221	-0.000953151	0.00360425	1.00133	0.999047	1.00361
93	ebi-a-GCST90017002	ukb-b-6235	Operation code: cholecystectomy/gall bladder removal || id:ukb-b-6235	|| id:ebi-a-GCST90017002	Inverse variance weighted	5	0.000686677	0.00208934	0.742415	-0.00340844	0.00478179	1.00069	0.996597	1.00479
94	ebi-a-GCST90017003	ukb-b-6235	Operation code: cholecystectomy/gall bladder removal || id:ukb-b-6235	|| id:ebi-a-GCST90017003	Inverse variance weighted	8	-0.00546986	0.00542205	0.313062	-0.0160971	0.00515736	0.994545	0.984032	1.00517
95	ebi-a-GCST90017004	ukb-b-6235	Operation code: cholecystectomy/gall bladder removal || id:ukb-b-6235	|| id:ebi-a-GCST90017004	Inverse variance weighted	18	0.00047613	0.0015289	0.755482	-0.00252052	0.00347278	1.00048	0.997483	1.00348
96	ebi-a-GCST90017005	ukb-b-6235	Operation code: cholecystectomy/gall bladder removal || id:ukb-b-6235	|| id:ebi-a-GCST90017005	Inverse variance weighted	15	-0.00038041	0.00229322	0.868248	-0.00487513	0.00411431	0.99962	0.995137	1.00412
97	ebi-a-GCST90017006	ukb-b-6235	Operation code: cholecystectomy/gall bladder removal || id:ukb-b-6235	|| id:ebi-a-GCST90017006	Inverse variance weighted	9	0.000246741	0.00230298	0.914678	-0.00426709	0.00476058	1.00025	0.995742	1.00477
98	ebi-a-GCST90017007	ukb-b-6235	Operation code: cholecystectomy/gall bladder removal || id:ukb-b-6235	|| id:ebi-a-GCST90017007	Inverse variance weighted	10	0.000482245	0.00233899	0.836653	-0.00410218	0.00506667	1.00048	0.995906	1.00508
99	ebi-a-GCST90017008	ukb-b-6235	Operation code: cholecystectomy/gall bladder removal || id:ukb-b-6235	|| id:ebi-a-GCST90017008	Inverse variance weighted	13	0.00252475	0.00216329	0.243175	-0.0017153	0.0067648	1.00253	0.998286	1.00679
100	ebi-a-GCST90017009	ukb-b-6235	Operation code: cholecystectomy/gall bladder removal || id:ukb-b-6235	|| id:ebi-a-GCST90017009	Inverse variance weighted	8	-0.000560374	0.00275916	0.83906	-0.00596832	0.00484757	0.99944	0.994049	1.00486
101	ebi-a-GCST90017010	ukb-b-6235	Operation code: cholecystectomy/gall bladder removal || id:ukb-b-6235	|| id:ebi-a-GCST90017010	Inverse variance weighted	5	-0.00251772	0.00270671	0.352279	-0.00782288	0.00278743	0.997485	0.992208	1.00279
102	ebi-a-GCST90017011	ukb-b-6235	Operation code: cholecystectomy/gall bladder removal || id:ukb-b-6235	|| id:ebi-a-GCST90017011	Inverse variance weighted	18	-0.0016428	0.0023553	0.485495	-0.00625919	0.00297358	0.998359	0.99376	1.00298
103	ebi-a-GCST90017012	ukb-b-6235	Operation code: cholecystectomy/gall bladder removal || id:ukb-b-6235	|| id:ebi-a-GCST90017012	Inverse variance weighted	12	-0.000281709	0.00114648	0.805902	-0.00252881	0.00196539	0.999718	0.997474	1.00197
104	ebi-a-GCST90017013	ukb-b-6235	Operation code: cholecystectomy/gall bladder removal || id:ukb-b-6235	|| id:ebi-a-GCST90017013	Inverse variance weighted	9	-0.000677489	0.00162092	0.675973	-0.0038545	0.00249952	0.999323	0.996153	1.0025
105	ebi-a-GCST90017014	ukb-b-6235	Operation code: cholecystectomy/gall bladder removal || id:ukb-b-6235	|| id:ebi-a-GCST90017014	Inverse variance weighted	11	-0.00051444	0.00186105	0.782223	-0.00416211	0.00313323	0.999486	0.995847	1.00314
106	ebi-a-GCST90017015	ukb-b-6235	Operation code: cholecystectomy/gall bladder removal || id:ukb-b-6235	|| id:ebi-a-GCST90017015	Inverse variance weighted	15	0.00316108	0.00150624	0.0358467	0.000208859	0.00611331	1.00317	1.00021	1.00613
107	ebi-a-GCST90017016	ukb-b-6235	Operation code: cholecystectomy/gall bladder removal || id:ukb-b-6235	|| id:ebi-a-GCST90017016	Inverse variance weighted	10	-0.000517105	0.00137042	0.705926	-0.00320313	0.00216892	0.999483	0.996802	1.00217
108	ebi-a-GCST90017017	ukb-b-6235	Operation code: cholecystectomy/gall bladder removal || id:ukb-b-6235	|| id:ebi-a-GCST90017017	Inverse variance weighted	5	-0.00282078	0.00177088	0.111189	-0.0062917	0.000650139	0.997183	0.993728	1.00065
109	ebi-a-GCST90017018	ukb-b-6235	Operation code: cholecystectomy/gall bladder removal || id:ukb-b-6235	|| id:ebi-a-GCST90017018	Inverse variance weighted	15	0.00110881	0.00171872	0.518839	-0.00225989	0.00447751	1.00111	0.997743	1.00449
110	ebi-a-GCST90017019	ukb-b-6235	Operation code: cholecystectomy/gall bladder removal || id:ukb-b-6235	|| id:ebi-a-GCST90017019	Inverse variance weighted	17	-0.000602109	0.00184819	0.744588	-0.00422456	0.00302034	0.999398	0.995784	1.00302
111	ebi-a-GCST90017020	ukb-b-6235	Operation code: cholecystectomy/gall bladder removal || id:ukb-b-6235	|| id:ebi-a-GCST90017020	Inverse variance weighted	13	-0.00955131	0.00712599	0.180132	-0.0235183	0.00441563	0.990494	0.976756	1.00443
112	ebi-a-GCST90017021	ukb-b-6235	Operation code: cholecystectomy/gall bladder removal || id:ukb-b-6235	|| id:ebi-a-GCST90017021	Inverse variance weighted	12	0.00253887	0.00186799	0.174101	-0.00112239	0.00620014	1.00254	0.998878	1.00622
113	ebi-a-GCST90017022	ukb-b-6235	Operation code: cholecystectomy/gall bladder removal || id:ukb-b-6235	|| id:ebi-a-GCST90017022	Inverse variance weighted	9	0.00200478	0.00219393	0.360828	-0.00229531	0.00630488	1.00201	0.997707	1.00632
114	ebi-a-GCST90017023	ukb-b-6235	Operation code: cholecystectomy/gall bladder removal || id:ukb-b-6235	|| id:ebi-a-GCST90017023	Inverse variance weighted	3	0.00074652	0.00446743	0.867289	-0.00800964	0.00950268	1.00075	0.992022	1.00955
115	ebi-a-GCST90017024	ukb-b-6235	Operation code: cholecystectomy/gall bladder removal || id:ukb-b-6235	|| id:ebi-a-GCST90017024	Inverse variance weighted	15	-0.00165446	0.00177333	0.350834	-0.00513019	0.00182126	0.998347	0.994883	1.00182
116	ebi-a-GCST90017025	ukb-b-6235	Operation code: cholecystectomy/gall bladder removal || id:ukb-b-6235	|| id:ebi-a-GCST90017025	Inverse variance weighted	13	0.000473946	0.00202891	0.815299	-0.00350272	0.00445062	1.00047	0.996503	1.00446
117	ebi-a-GCST90017026	ukb-b-6235	Operation code: cholecystectomy/gall bladder removal || id:ukb-b-6235	|| id:ebi-a-GCST90017026	Inverse variance weighted	12	-0.00174851	0.00233809	0.454557	-0.00633116	0.00283414	0.998253	0.993689	1.00284
118	ebi-a-GCST90017027	ukb-b-6235	Operation code: cholecystectomy/gall bladder removal || id:ukb-b-6235	|| id:ebi-a-GCST90017027	Inverse variance weighted	11	0.000650357	0.00149217	0.662948	-0.0022743	0.00357502	1.00065	0.997728	1.00358
119	ebi-a-GCST90017028	ukb-b-6235	Operation code: cholecystectomy/gall bladder removal || id:ukb-b-6235	|| id:ebi-a-GCST90017028	Inverse variance weighted	10	-0.000681134	0.00204176	0.738681	-0.00468299	0.00332072	0.999319	0.995328	1.00333
120	ebi-a-GCST90017030	ukb-b-6235	Operation code: cholecystectomy/gall bladder removal || id:ukb-b-6235	|| id:ebi-a-GCST90017030	Inverse variance weighted	10	0.00216417	0.00203466	0.287485	-0.00182376	0.0061521	1.00217	0.998178	1.00617
121	ebi-a-GCST90017031	ukb-b-6235	Operation code: cholecystectomy/gall bladder removal || id:ukb-b-6235	|| id:ebi-a-GCST90017031	Inverse variance weighted	9	0.000177856	0.00130614	0.891688	-0.00238218	0.0027379	1.00018	0.997621	1.00274
122	ebi-a-GCST90017032	ukb-b-6235	Operation code: cholecystectomy/gall bladder removal || id:ukb-b-6235	|| id:ebi-a-GCST90017032	Inverse variance weighted	10	0.00259012	0.00208544	0.214236	-0.00149735	0.00667759	1.00259	0.998504	1.0067
123	ebi-a-GCST90017033	ukb-b-6235	Operation code: cholecystectomy/gall bladder removal || id:ukb-b-6235	|| id:ebi-a-GCST90017033	Inverse variance weighted	6	-0.00116997	0.00227404	0.606909	-0.0056271	0.00328715	0.998831	0.994389	1.00329
124	ebi-a-GCST90017034	ukb-b-6235	Operation code: cholecystectomy/gall bladder removal || id:ukb-b-6235	|| id:ebi-a-GCST90017034	Inverse variance weighted	7	0.00669304	0.00276836	0.0156195	0.00126705	0.012119	1.00672	1.00127	1.01219
125	ebi-a-GCST90017035	ukb-b-6235	Operation code: cholecystectomy/gall bladder removal || id:ukb-b-6235	|| id:ebi-a-GCST90017035	Inverse variance weighted	11	0.000629938	0.00114424	0.581958	-0.00161278	0.00287266	1.00063	0.998389	1.00288
126	ebi-a-GCST90017036	ukb-b-6235	Operation code: cholecystectomy/gall bladder removal || id:ukb-b-6235	|| id:ebi-a-GCST90017036	Inverse variance weighted	14	3.25e-05	0.00172594	0.984966	-0.00335033	0.00341537	1.00003	0.996655	1.00342
127	ebi-a-GCST90017037	ukb-b-6235	Operation code: cholecystectomy/gall bladder removal || id:ukb-b-6235	|| id:ebi-a-GCST90017037	Inverse variance weighted	8	0.000465988	0.00211632	0.825725	-0.003682	0.00461398	1.00047	0.996325	1.00462
128	ebi-a-GCST90017038	ukb-b-6235	Operation code: cholecystectomy/gall bladder removal || id:ukb-b-6235	|| id:ebi-a-GCST90017038	Inverse variance weighted	11	-0.00062657	0.00191609	0.743665	-0.00438211	0.00312897	0.999374	0.995627	1.00313
129	ebi-a-GCST90017039	ukb-b-6235	Operation code: cholecystectomy/gall bladder removal || id:ukb-b-6235	|| id:ebi-a-GCST90017039	Inverse variance weighted	6	0.00209752	0.00293435	0.474723	-0.00365381	0.00784884	1.0021	0.996353	1.00788
130	ebi-a-GCST90017040	ukb-b-6235	Operation code: cholecystectomy/gall bladder removal || id:ukb-b-6235	|| id:ebi-a-GCST90017040	Inverse variance weighted	13	-0.00155378	0.00142957	0.277087	-0.00435574	0.00124818	0.998447	0.995654	1.00125
131	ebi-a-GCST90017041	ukb-b-6235	Operation code: cholecystectomy/gall bladder removal || id:ukb-b-6235	|| id:ebi-a-GCST90017041	Inverse variance weighted	15	0.00234465	0.00156846	0.134948	-0.000729534	0.00541884	1.00235	0.999271	1.00543
132	ebi-a-GCST90017042	ukb-b-6235	Operation code: cholecystectomy/gall bladder removal || id:ukb-b-6235	|| id:ebi-a-GCST90017042	Inverse variance weighted	12	0.000898954	0.00170099	0.59716	-0.00243499	0.0042329	1.0009	0.997568	1.00424
133	ebi-a-GCST90017043	ukb-b-6235	Operation code: cholecystectomy/gall bladder removal || id:ukb-b-6235	|| id:ebi-a-GCST90017043	Inverse variance weighted	9	-0.00114321	0.00209184	0.584717	-0.00524322	0.0029568	0.998857	0.994771	1.00296
134	ebi-a-GCST90017044	ukb-b-6235	Operation code: cholecystectomy/gall bladder removal || id:ukb-b-6235	|| id:ebi-a-GCST90017044	Inverse variance weighted	11	0.00145953	0.00110321	0.185841	-0.000702765	0.00362182	1.00146	0.999297	1.00363
135	ebi-a-GCST90017045	ukb-b-6235	Operation code: cholecystectomy/gall bladder removal || id:ukb-b-6235	|| id:ebi-a-GCST90017045	Inverse variance weighted	15	0.00109543	0.00189005	0.562201	-0.00260907	0.00479993	1.0011	0.997394	1.00481
136	ebi-a-GCST90017046	ukb-b-6235	Operation code: cholecystectomy/gall bladder removal || id:ukb-b-6235	|| id:ebi-a-GCST90017046	Inverse variance weighted	11	-0.00150575	0.00155105	0.331652	-0.0045458	0.00153431	0.998495	0.995465	1.00154
137	ebi-a-GCST90017047	ukb-b-6235	Operation code: cholecystectomy/gall bladder removal || id:ukb-b-6235	|| id:ebi-a-GCST90017047	Inverse variance weighted	13	-0.000496225	0.00223452	0.824258	-0.00487589	0.00388344	0.999504	0.995136	1.00389
138	ebi-a-GCST90017048	ukb-b-6235	Operation code: cholecystectomy/gall bladder removal || id:ukb-b-6235	|| id:ebi-a-GCST90017048	Inverse variance weighted	13	-0.00139904	0.00260914	0.591814	-0.00651295	0.00371486	0.998602	0.993508	1.00372
139	ebi-a-GCST90017049	ukb-b-6235	Operation code: cholecystectomy/gall bladder removal || id:ukb-b-6235	|| id:ebi-a-GCST90017049	Inverse variance weighted	11	-0.00111071	0.00326919	0.734044	-0.00751832	0.0052969	0.99889	0.99251	1.00531
140	ebi-a-GCST90017050	ukb-b-6235	Operation code: cholecystectomy/gall bladder removal || id:ukb-b-6235	|| id:ebi-a-GCST90017050	Inverse variance weighted	16	0.0049991	0.00473709	0.291283	-0.0042856	0.0142838	1.00501	0.995724	1.01439
141	ebi-a-GCST90017051	ukb-b-6235	Operation code: cholecystectomy/gall bladder removal || id:ukb-b-6235	|| id:ebi-a-GCST90017051	Inverse variance weighted	9	0.000892648	0.00267644	0.738741	-0.00435318	0.00613847	1.00089	0.995656	1.00616
142	ebi-a-GCST90017052	ukb-b-6235	Operation code: cholecystectomy/gall bladder removal || id:ukb-b-6235	|| id:ebi-a-GCST90017052	Inverse variance weighted	13	0.00447247	0.00259342	0.0846098	-0.00061064	0.00955559	1.00448	0.99939	1.0096
143	ebi-a-GCST90017053	ukb-b-6235	Operation code: cholecystectomy/gall bladder removal || id:ukb-b-6235	|| id:ebi-a-GCST90017053	Inverse variance weighted	22	0.00157985	0.00189157	0.403603	-0.00212763	0.00528734	1.00158	0.997875	1.0053
144	ebi-a-GCST90017054	ukb-b-6235	Operation code: cholecystectomy/gall bladder removal || id:ukb-b-6235	|| id:ebi-a-GCST90017054	Inverse variance weighted	12	0.00611166	0.00637752	0.337905	-0.00638829	0.0186116	1.00613	0.993632	1.01879
145	ebi-a-GCST90017055	ukb-b-6235	Operation code: cholecystectomy/gall bladder removal || id:ukb-b-6235	|| id:ebi-a-GCST90017055	Inverse variance weighted	11	0.000658605	0.00184879	0.721664	-0.00296502	0.00428223	1.00066	0.997039	1.00429
146	ebi-a-GCST90017056	ukb-b-6235	Operation code: cholecystectomy/gall bladder removal || id:ukb-b-6235	|| id:ebi-a-GCST90017056	Inverse variance weighted	14	-0.00232179	0.00188772	0.218718	-0.00602172	0.00137814	0.997681	0.993996	1.00138
147	ebi-a-GCST90017057	ukb-b-6235	Operation code: cholecystectomy/gall bladder removal || id:ukb-b-6235	|| id:ebi-a-GCST90017057	Inverse variance weighted	12	0.000727183	0.0015627	0.641689	-0.0023357	0.00379007	1.00073	0.997667	1.0038
148	ebi-a-GCST90017058	ukb-b-6235	Operation code: cholecystectomy/gall bladder removal || id:ukb-b-6235	|| id:ebi-a-GCST90017058	Inverse variance weighted	6	-0.00763811	0.00353662	0.030794	-0.0145699	-0.000706347	0.992391	0.985536	0.999294
149	ebi-a-GCST90017059	ukb-b-6235	Operation code: cholecystectomy/gall bladder removal || id:ukb-b-6235	|| id:ebi-a-GCST90017059	Inverse variance weighted	8	0.001857	0.00136853	0.174802	-0.00082531	0.00453932	1.00186	0.999175	1.00455
150	ebi-a-GCST90017060	ukb-b-6235	Operation code: cholecystectomy/gall bladder removal || id:ukb-b-6235	|| id:ebi-a-GCST90017060	Inverse variance weighted	12	-0.0029215	0.00285596	0.306333	-0.00851919	0.00267619	0.997083	0.991517	1.00268
151	ebi-a-GCST90017061	ukb-b-6235	Operation code: cholecystectomy/gall bladder removal || id:ukb-b-6235	|| id:ebi-a-GCST90017061	Inverse variance weighted	11	0.00151739	0.00282381	0.591022	-0.00401727	0.00705205	1.00152	0.995991	1.00708
152	ebi-a-GCST90017062	ukb-b-6235	Operation code: cholecystectomy/gall bladder removal || id:ukb-b-6235	|| id:ebi-a-GCST90017062	Inverse variance weighted	10	0.000649311	0.00229143	0.776897	-0.00384188	0.00514051	1.00065	0.996165	1.00515
153	ebi-a-GCST90017063	ukb-b-6235	Operation code: cholecystectomy/gall bladder removal || id:ukb-b-6235	|| id:ebi-a-GCST90017063	Inverse variance weighted	15	0.000511363	0.00221275	0.817238	-0.00382562	0.00484835	1.00051	0.996182	1.00486
154	ebi-a-GCST90017064	ukb-b-6235	Operation code: cholecystectomy/gall bladder removal || id:ukb-b-6235	|| id:ebi-a-GCST90017064	Inverse variance weighted	12	-0.000296456	0.00201432	0.882995	-0.00424452	0.00365161	0.999704	0.995764	1.00366
155	ebi-a-GCST90017065	ukb-b-6235	Operation code: cholecystectomy/gall bladder removal || id:ukb-b-6235	|| id:ebi-a-GCST90017065	Inverse variance weighted	12	0.000128559	0.00147507	0.930549	-0.00276258	0.0030197	1.00013	0.997241	1.00302
156	ebi-a-GCST90017066	ukb-b-6235	Operation code: cholecystectomy/gall bladder removal || id:ukb-b-6235	|| id:ebi-a-GCST90017066	Inverse variance weighted	9	-0.0135306	0.00795163	0.0888286	-0.0291158	0.00205463	0.986561	0.971304	1.00206
157	ebi-a-GCST90017067	ukb-b-6235	Operation code: cholecystectomy/gall bladder removal || id:ukb-b-6235	|| id:ebi-a-GCST90017067	Inverse variance weighted	9	-0.000229222	0.00114089	0.840765	-0.00246537	0.00200692	0.999771	0.997538	1.00201
158	ebi-a-GCST90017068	ukb-b-6235	Operation code: cholecystectomy/gall bladder removal || id:ukb-b-6235	|| id:ebi-a-GCST90017068	Inverse variance weighted	5	0.000398909	0.00316832	0.899807	-0.00581101	0.00660882	1.0004	0.994206	1.00663
159	ebi-a-GCST90017069	ukb-b-6235	Operation code: cholecystectomy/gall bladder removal || id:ukb-b-6235	|| id:ebi-a-GCST90017069	Inverse variance weighted	6	-0.00297291	0.00322287	0.356298	-0.00928972	0.00334391	0.997032	0.990753	1.00335
160	ebi-a-GCST90017070	ukb-b-6235	Operation code: cholecystectomy/gall bladder removal || id:ukb-b-6235	|| id:ebi-a-GCST90017070	Inverse variance weighted	15	-0.00321536	0.0022215	0.14779	-0.00756951	0.00113878	0.99679	0.992459	1.00114
161	ebi-a-GCST90017071	ukb-b-6235	Operation code: cholecystectomy/gall bladder removal || id:ukb-b-6235	|| id:ebi-a-GCST90017071	Inverse variance weighted	11	-0.00195849	0.00240781	0.415995	-0.00667781	0.00276083	0.998043	0.993344	1.00276
162	ebi-a-GCST90017072	ukb-b-6235	Operation code: cholecystectomy/gall bladder removal || id:ukb-b-6235	|| id:ebi-a-GCST90017072	Inverse variance weighted	12	0.000599411	0.00205242	0.770247	-0.00342332	0.00462214	1.0006	0.996583	1.00463
163	ebi-a-GCST90017073	ukb-b-6235	Operation code: cholecystectomy/gall bladder removal || id:ukb-b-6235	|| id:ebi-a-GCST90017073	Inverse variance weighted	5	-0.00421282	0.00219554	0.055009	-0.00851608	9.04e-05	0.995796	0.99152	1.00009
164	ebi-a-GCST90017074	ukb-b-6235	Operation code: cholecystectomy/gall bladder removal || id:ukb-b-6235	|| id:ebi-a-GCST90017074	Inverse variance weighted	10	-0.00342397	0.00205333	0.0954107	-0.0074485	0.000600554	0.996582	0.992579	1.0006
165	ebi-a-GCST90017075	ukb-b-6235	Operation code: cholecystectomy/gall bladder removal || id:ukb-b-6235	|| id:ebi-a-GCST90017075	Inverse variance weighted	13	0.00162175	0.00162301	0.317685	-0.00155934	0.00480284	1.00162	0.998442	1.00481
166	ebi-a-GCST90017076	ukb-b-6235	Operation code: cholecystectomy/gall bladder removal || id:ukb-b-6235	|| id:ebi-a-GCST90017076	Inverse variance weighted	15	-0.00164017	0.00216292	0.448263	-0.0058795	0.00259916	0.998361	0.994138	1.0026
167	ebi-a-GCST90017077	ukb-b-6235	Operation code: cholecystectomy/gall bladder removal || id:ukb-b-6235	|| id:ebi-a-GCST90017077	Inverse variance weighted	9	0.00276188	0.0014844	0.0627998	-0.000147539	0.00567129	1.00277	0.999852	1.00569
168	ebi-a-GCST90017078	ukb-b-6235	Operation code: cholecystectomy/gall bladder removal || id:ukb-b-6235	|| id:ebi-a-GCST90017078	Inverse variance weighted	13	0.00216139	0.00225425	0.337657	-0.00225695	0.00657973	1.00216	0.997746	1.0066
169	ebi-a-GCST90017079	ukb-b-6235	Operation code: cholecystectomy/gall bladder removal || id:ukb-b-6235	|| id:ebi-a-GCST90017079	Inverse variance weighted	9	0.00206565	0.0019685	0.294018	-0.00179262	0.00592391	1.00207	0.998209	1.00594
170	ebi-a-GCST90017080	ukb-b-6235	Operation code: cholecystectomy/gall bladder removal || id:ukb-b-6235	|| id:ebi-a-GCST90017080	Inverse variance weighted	13	-0.00157217	0.00119406	0.187953	-0.00391252	0.000768188	0.998429	0.996095	1.00077
171	ebi-a-GCST90017081	ukb-b-6235	Operation code: cholecystectomy/gall bladder removal || id:ukb-b-6235	|| id:ebi-a-GCST90017081	Inverse variance weighted	12	0.00163811	0.00177321	0.355585	-0.00183738	0.00511361	1.00164	0.998164	1.00513
172	ebi-a-GCST90017082	ukb-b-6235	Operation code: cholecystectomy/gall bladder removal || id:ukb-b-6235	|| id:ebi-a-GCST90017082	Inverse variance weighted	10	-0.00101219	0.00187831	0.589969	-0.00469368	0.0026693	0.998988	0.995317	1.00267
173	ebi-a-GCST90017083	ukb-b-6235	Operation code: cholecystectomy/gall bladder removal || id:ukb-b-6235	|| id:ebi-a-GCST90017083	Inverse variance weighted	12	0.00159603	0.00152109	0.294054	-0.0013853	0.00457737	1.0016	0.998616	1.00459
174	ebi-a-GCST90017084	ukb-b-6235	Operation code: cholecystectomy/gall bladder removal || id:ukb-b-6235	|| id:ebi-a-GCST90017084	Inverse variance weighted	16	-0.00185846	0.00213337	0.383678	-0.00603988	0.00232295	0.998143	0.993978	1.00233
175	ebi-a-GCST90017085	ukb-b-6235	Operation code: cholecystectomy/gall bladder removal || id:ukb-b-6235	|| id:ebi-a-GCST90017085	Inverse variance weighted	13	0.000106514	0.00180697	0.952995	-0.00343515	0.00364817	1.00011	0.996571	1.00365
176	ebi-a-GCST90017086	ukb-b-6235	Operation code: cholecystectomy/gall bladder removal || id:ukb-b-6235	|| id:ebi-a-GCST90017086	Inverse variance weighted	14	0.00150653	0.00175904	0.391748	-0.00194119	0.00495426	1.00151	0.998061	1.00497
177	ebi-a-GCST90017087	ukb-b-6235	Operation code: cholecystectomy/gall bladder removal || id:ukb-b-6235	|| id:ebi-a-GCST90017087	Inverse variance weighted	12	-6.68e-05	0.00191845	0.972226	-0.00382695	0.00369336	0.999933	0.99618	1.0037
178	ebi-a-GCST90017088	ukb-b-6235	Operation code: cholecystectomy/gall bladder removal || id:ukb-b-6235	|| id:ebi-a-GCST90017088	Inverse variance weighted	8	-0.00158347	0.00203471	0.436432	-0.0055715	0.00240455	0.998418	0.994444	1.00241
179	ebi-a-GCST90017090	ukb-b-6235	Operation code: cholecystectomy/gall bladder removal || id:ukb-b-6235	|| id:ebi-a-GCST90017090	Inverse variance weighted	5	-0.00236022	0.00372361	0.526177	-0.0096585	0.00493806	0.997643	0.990388	1.00495
180	ebi-a-GCST90017091	ukb-b-6235	Operation code: cholecystectomy/gall bladder removal || id:ukb-b-6235	|| id:ebi-a-GCST90017091	Inverse variance weighted	9	-0.000951083	0.00118459	0.422045	-0.00327288	0.00137072	0.999049	0.996732	1.00137
181	ebi-a-GCST90017092	ukb-b-6235	Operation code: cholecystectomy/gall bladder removal || id:ukb-b-6235	|| id:ebi-a-GCST90017092	Inverse variance weighted	14	-0.000964588	0.00196935	0.624275	-0.00482452	0.00289534	0.999036	0.995187	1.0029
182	ebi-a-GCST90017093	ukb-b-6235	Operation code: cholecystectomy/gall bladder removal || id:ukb-b-6235	|| id:ebi-a-GCST90017093	Inverse variance weighted	12	-0.00179821	0.0020037	0.369482	-0.00572546	0.00212904	0.998203	0.994291	1.00213
183	ebi-a-GCST90017094	ukb-b-6235	Operation code: cholecystectomy/gall bladder removal || id:ukb-b-6235	|| id:ebi-a-GCST90017094	Inverse variance weighted	11	0.000582852	0.00236546	0.805372	-0.00405346	0.00521916	1.00058	0.995955	1.00523
184	ebi-a-GCST90017095	ukb-b-6235	Operation code: cholecystectomy/gall bladder removal || id:ukb-b-6235	|| id:ebi-a-GCST90017095	Inverse variance weighted	14	-0.000549867	0.00200474	0.783867	-0.00447915	0.00337942	0.99945	0.995531	1.00339
185	ebi-a-GCST90017096	ukb-b-6235	Operation code: cholecystectomy/gall bladder removal || id:ukb-b-6235	|| id:ebi-a-GCST90017096	Inverse variance weighted	14	0.00380367	0.00227816	0.0949932	-0.000661515	0.00826886	1.00381	0.999339	1.0083
186	ebi-a-GCST90017097	ukb-b-6235	Operation code: cholecystectomy/gall bladder removal || id:ukb-b-6235	|| id:ebi-a-GCST90017097	Inverse variance weighted	12	-0.00334208	0.00213462	0.117429	-0.00752594	0.000841771	0.996663	0.992502	1.00084
187	ebi-a-GCST90017098	ukb-b-6235	Operation code: cholecystectomy/gall bladder removal || id:ukb-b-6235	|| id:ebi-a-GCST90017098	Inverse variance weighted	7	-0.00223338	0.00274478	0.415827	-0.00761314	0.00314639	0.997769	0.992416	1.00315
188	ebi-a-GCST90017099	ukb-b-6235	Operation code: cholecystectomy/gall bladder removal || id:ukb-b-6235	|| id:ebi-a-GCST90017099	Inverse variance weighted	13	0.000940417	0.00225865	0.677144	-0.00348653	0.00536736	1.00094	0.99652	1.00538
189	ebi-a-GCST90017100	ukb-b-6235	Operation code: cholecystectomy/gall bladder removal || id:ukb-b-6235	|| id:ebi-a-GCST90017100	Inverse variance weighted	9	0.00276188	0.0014844	0.0627998	-0.000147539	0.00567129	1.00277	0.999852	1.00569
190	ebi-a-GCST90017101	ukb-b-6235	Operation code: cholecystectomy/gall bladder removal || id:ukb-b-6235	|| id:ebi-a-GCST90017101	Inverse variance weighted	15	-0.00270106	0.00189427	0.153894	-0.00641382	0.0010117	0.997303	0.993607	1.00101
191	ebi-a-GCST90017102	ukb-b-6235	Operation code: cholecystectomy/gall bladder removal || id:ukb-b-6235	|| id:ebi-a-GCST90017102	Inverse variance weighted	10	0.000168807	0.0015459	0.913047	-0.00286116	0.00319878	1.00017	0.997143	1.0032
192	ebi-a-GCST90017103	ukb-b-6235	Operation code: cholecystectomy/gall bladder removal || id:ukb-b-6235	|| id:ebi-a-GCST90017103	Inverse variance weighted	13	0.00216139	0.00225425	0.337657	-0.00225695	0.00657973	1.00216	0.997746	1.0066
193	ebi-a-GCST90017104	ukb-b-6235	Operation code: cholecystectomy/gall bladder removal || id:ukb-b-6235	|| id:ebi-a-GCST90017104	Inverse variance weighted	13	-0.00157217	0.00119406	0.187953	-0.00391252	0.000768188	0.998429	0.996095	1.00077
194	ebi-a-GCST90017105	ukb-b-6235	Operation code: cholecystectomy/gall bladder removal || id:ukb-b-6235	|| id:ebi-a-GCST90017105	Inverse variance weighted	14	0.000525442	0.00138265	0.703928	-0.00218456	0.00323545	1.00053	0.997818	1.00324
195	ebi-a-GCST90017106	ukb-b-6235	Operation code: cholecystectomy/gall bladder removal || id:ukb-b-6235	|| id:ebi-a-GCST90017106	Inverse variance weighted	14	-0.00175553	0.00159201	0.270152	-0.00487588	0.00136481	0.998246	0.995136	1.00137
196	ebi-a-GCST90017107	ukb-b-6235	Operation code: cholecystectomy/gall bladder removal || id:ukb-b-6235	|| id:ebi-a-GCST90017107	Inverse variance weighted	12	0.000655988	0.0022746	0.773043	-0.00380222	0.0051142	1.00066	0.996205	1.00513
197	ebi-a-GCST90017108	ukb-b-6235	Operation code: cholecystectomy/gall bladder removal || id:ukb-b-6235	|| id:ebi-a-GCST90017108	Inverse variance weighted	11	0.000141965	0.00283943	0.960124	-0.00542332	0.00570725	1.00014	0.994591	1.00572
198	ebi-a-GCST90017109	ukb-b-6235	Operation code: cholecystectomy/gall bladder removal || id:ukb-b-6235	|| id:ebi-a-GCST90017109	Inverse variance weighted	8	0.000211101	0.00142637	0.882344	-0.00258459	0.00300679	1.00021	0.997419	1.00301
199	ebi-a-GCST90017110	ukb-b-6235	Operation code: cholecystectomy/gall bladder removal || id:ukb-b-6235	|| id:ebi-a-GCST90017110	Inverse variance weighted	15	-0.000874441	0.00232554	0.706905	-0.0054325	0.00368362	0.999126	0.994582	1.00369
200	ebi-a-GCST90017111	ukb-b-6235	Operation code: cholecystectomy/gall bladder removal || id:ukb-b-6235	|| id:ebi-a-GCST90017111	Inverse variance weighted	11	-0.000919079	0.00217079	0.672015	-0.00517383	0.00333568	0.999081	0.99484	1.00334
201	ebi-a-GCST90017112	ukb-b-6235	Operation code: cholecystectomy/gall bladder removal || id:ukb-b-6235	|| id:ebi-a-GCST90017112	Inverse variance weighted	8	-0.00051787	0.0017307	0.764768	-0.00391004	0.0028743	0.999482	0.996098	1.00288
202	ebi-a-GCST90017113	ukb-b-6235	Operation code: cholecystectomy/gall bladder removal || id:ukb-b-6235	|| id:ebi-a-GCST90017113	Inverse variance weighted	12	-4.47e-05	0.00109651	0.967518	-0.00219382	0.00210451	0.999955	0.997809	1.00211
203	ebi-a-GCST90017114	ukb-b-6235	Operation code: cholecystectomy/gall bladder removal || id:ukb-b-6235	|| id:ebi-a-GCST90017114	Inverse variance weighted	17	0.000651895	0.00219293	0.76626	-0.00364625	0.00495004	1.00065	0.99636	1.00496
204	ebi-a-GCST90017115	ukb-b-6235	Operation code: cholecystectomy/gall bladder removal || id:ukb-b-6235	|| id:ebi-a-GCST90017115	Inverse variance weighted	9	2.06e-05	0.00135804	0.987905	-0.00264117	0.00268234	1.00002	0.997362	1.00269
205	ebi-a-GCST90017116	ukb-b-6235	Operation code: cholecystectomy/gall bladder removal || id:ukb-b-6235	|| id:ebi-a-GCST90017116	Inverse variance weighted	12	-0.00114687	0.00232248	0.621438	-0.00569894	0.0034052	0.998854	0.994317	1.00341
206	ebi-a-GCST90017117	ukb-b-6235	Operation code: cholecystectomy/gall bladder removal || id:ukb-b-6235	|| id:ebi-a-GCST90017117	Inverse variance weighted	12	0.00426891	0.00396319	0.281417	-0.00349893	0.0120368	1.00428	0.996507	1.01211
207	ebi-a-GCST90017118	ukb-b-6235	Operation code: cholecystectomy/gall bladder removal || id:ukb-b-6235	|| id:ebi-a-GCST90017118	Inverse variance weighted	12	-0.00165478	0.00207579	0.425345	-0.00572334	0.00241377	0.998347	0.994293	1.00242
Cholecystectomy-reverse
	id.exposure	id.outcome	outcome	exposure	method	nsnp	b	se	pval	lo_ci	up_ci	or	or_lci95	or_uci95
1	ukb-b-6235	ebi-a-GCST90016908	|| id:ebi-a-GCST90016908	Operation code: cholecystectomy/gall bladder removal || id:ukb-b-6235	Inverse variance weighted	15	9.1163	30.4316	0.764508	-50.5297	68.7623	9102.48	1.14e-22	7.3e+29
2	ukb-b-6235	ebi-a-GCST90016909	|| id:ebi-a-GCST90016909	Operation code: cholecystectomy/gall bladder removal || id:ukb-b-6235	Inverse variance weighted	7	-18.6538	62.3043	0.764636	-140.77	103.463	7.92e-09	7.32e-62	8.58e+44
3	ukb-b-6235	ebi-a-GCST90016910	|| id:ebi-a-GCST90016910	Operation code: cholecystectomy/gall bladder removal || id:ukb-b-6235	Inverse variance weighted	18	-6.31152	33.0321	0.848469	-71.0545	58.4314	0.00181527	1.38e-31	2.38e+25
4	ukb-b-6235	ebi-a-GCST90016911	|| id:ebi-a-GCST90016911	Operation code: cholecystectomy/gall bladder removal || id:ukb-b-6235	Inverse variance weighted	14	-52.7155	38.0208	0.165597	-127.236	21.8053	1.28e-23	5.52e-56	2950694428
5	ukb-b-6235	ebi-a-GCST90016912	|| id:ebi-a-GCST90016912	Operation code: cholecystectomy/gall bladder removal || id:ukb-b-6235	Inverse variance weighted	12	9.76632	48.1073	0.839126	-84.5239	104.057	17436.6	1.96e-37	1.55e+45
6	ukb-b-6235	ebi-a-GCST90016913	|| id:ebi-a-GCST90016913	Operation code: cholecystectomy/gall bladder removal || id:ukb-b-6235	Inverse variance weighted	13	-5.55274	36.4691	0.878983	-77.0323	65.9268	0.00387681	3.51e-34	4.28e+28
7	ukb-b-6235	ebi-a-GCST90016914	|| id:ebi-a-GCST90016914	Operation code: cholecystectomy/gall bladder removal || id:ukb-b-6235	Inverse variance weighted	14	47.0187	28.0847	0.0940959	-8.02726	102.065	2.63e+20	0.00032644	2.12e+44
8	ukb-b-6235	ebi-a-GCST90016915	|| id:ebi-a-GCST90016915	Operation code: cholecystectomy/gall bladder removal || id:ukb-b-6235	Inverse variance weighted	13	-16.9355	41.9867	0.686688	-99.2293	65.3584	4.42e-08	8.04e-44	2.43e+28
9	ukb-b-6235	ebi-a-GCST90016916	|| id:ebi-a-GCST90016916	Operation code: cholecystectomy/gall bladder removal || id:ukb-b-6235	Inverse variance weighted	13	13.4376	38.3643	0.726141	-61.7563	88.6316	685307	1.51e-27	3.11e+38
10	ukb-b-6235	ebi-a-GCST90016917	|| id:ebi-a-GCST90016917	Operation code: cholecystectomy/gall bladder removal || id:ukb-b-6235	Inverse variance weighted	6	202.566	106.838	0.0579587	-6.83658	411.97	9.41e+87	0.00107377	8.24e+178
11	ukb-b-6235	ebi-a-GCST90016918	|| id:ebi-a-GCST90016918	Operation code: cholecystectomy/gall bladder removal || id:ukb-b-6235	Inverse variance weighted	8	-4.34056	99.9116	0.965348	-200.167	191.486	0.0130292	1.17e-87	1.45e+83
12	ukb-b-6235	ebi-a-GCST90016919	|| id:ebi-a-GCST90016919	Operation code: cholecystectomy/gall bladder removal || id:ukb-b-6235	Inverse variance weighted	10	168.834	74.3515	0.0231618	23.1051	314.563	2.11e+73	10824805438	4.1e+136
13	ukb-b-6235	ebi-a-GCST90016920	|| id:ebi-a-GCST90016920	Operation code: cholecystectomy/gall bladder removal || id:ukb-b-6235	Inverse variance weighted	10	9.99431	72.3741	0.890168	-131.859	151.848	21901.4	5.42e-58	8.84e+65
14	ukb-b-6235	ebi-a-GCST90016921	|| id:ebi-a-GCST90016921	Operation code: cholecystectomy/gall bladder removal || id:ukb-b-6235	Inverse variance weighted	12	22.732	20.2807	0.262345	-17.0182	62.4821	7453508225	4.07e-08	1.37e+27
15	ukb-b-6235	ebi-a-GCST90016922	|| id:ebi-a-GCST90016922	Operation code: cholecystectomy/gall bladder removal || id:ukb-b-6235	Inverse variance weighted	12	37.9655	48.778	0.436373	-57.6393	133.57	3.08e+16	9.28e-26	1.02e+58
16	ukb-b-6235	ebi-a-GCST90016923	|| id:ebi-a-GCST90016923	Operation code: cholecystectomy/gall bladder removal || id:ukb-b-6235	Inverse variance weighted	11	7.27234	34.3977	0.83256	-60.1471	74.6918	1439.91	7.56e-27	2.74e+32
17	ukb-b-6235	ebi-a-GCST90016924	|| id:ebi-a-GCST90016924	Operation code: cholecystectomy/gall bladder removal || id:ukb-b-6235	Inverse variance weighted	7	-76.5476	68.0219	0.260446	-209.871	56.7754	5.7e-34	7.15e-92	4.54e+24
18	ukb-b-6235	ebi-a-GCST90016925	|| id:ebi-a-GCST90016925	Operation code: cholecystectomy/gall bladder removal || id:ukb-b-6235	Inverse variance weighted	5	-40.1822	56.137	0.474122	-150.211	69.8463	3.54e-18	5.81e-66	2.16e+30
19	ukb-b-6235	ebi-a-GCST90016926	|| id:ebi-a-GCST90016926	Operation code: cholecystectomy/gall bladder removal || id:ukb-b-6235	Inverse variance weighted	12	40.2587	63.6942	0.527346	-84.582	165.099	3.05e+17	1.85e-37	5.03e+71
20	ukb-b-6235	ebi-a-GCST90016927	|| id:ebi-a-GCST90016927	Operation code: cholecystectomy/gall bladder removal || id:ukb-b-6235	Inverse variance weighted	9	-12.0948	47.9757	0.800962	-106.127	81.9376	5.59e-06	8.12e-47	3.85e+35
21	ukb-b-6235	ebi-a-GCST90016928	|| id:ebi-a-GCST90016928	Operation code: cholecystectomy/gall bladder removal || id:ukb-b-6235	Inverse variance weighted	9	51.8168	58.2491	0.373695	-62.3514	165.985	3.19e+22	8.34e-28	1.22e+72
22	ukb-b-6235	ebi-a-GCST90016929	|| id:ebi-a-GCST90016929	Operation code: cholecystectomy/gall bladder removal || id:ukb-b-6235	Inverse variance weighted	12	-39.3647	47.9217	0.411397	-133.291	54.5619	8.02e-18	1.3e-58	4.97e+23
23	ukb-b-6235	ebi-a-GCST90016931	|| id:ebi-a-GCST90016931	Operation code: cholecystectomy/gall bladder removal || id:ukb-b-6235	Inverse variance weighted	10	-30.8258	49.5403	0.533786	-127.925	66.2731	4.1e-14	2.77e-56	6.05e+28
24	ukb-b-6235	ebi-a-GCST90016932	|| id:ebi-a-GCST90016932	Operation code: cholecystectomy/gall bladder removal || id:ukb-b-6235	Inverse variance weighted	15	-25.7395	30.3687	0.39668	-85.2622	33.7832	6.63e-12	9.36e-38	470000000000000
25	ukb-b-6235	ebi-a-GCST90016933	|| id:ebi-a-GCST90016933	Operation code: cholecystectomy/gall bladder removal || id:ukb-b-6235	Inverse variance weighted	14	47.0187	28.0847	0.0940959	-8.02726	102.065	2.63e+20	0.00032644	2.12e+44
26	ukb-b-6235	ebi-a-GCST90016934	|| id:ebi-a-GCST90016934	Operation code: cholecystectomy/gall bladder removal || id:ukb-b-6235	Inverse variance weighted	11	11.8433	56.9357	0.83522	-99.7507	123.437	139143	4.77e-44	4.06e+53
27	ukb-b-6235	ebi-a-GCST90016935	|| id:ebi-a-GCST90016935	Operation code: cholecystectomy/gall bladder removal || id:ukb-b-6235	Inverse variance weighted	10	-27.8205	43.9517	0.526748	-113.966	58.3249	8.27e-13	3.2e-50	2.14e+25
28	ukb-b-6235	ebi-a-GCST90016936	|| id:ebi-a-GCST90016936	Operation code: cholecystectomy/gall bladder removal || id:ukb-b-6235	Inverse variance weighted	7	-112.69	77.9211	0.148118	-265.416	40.035	1.15e-49	5.39e-116	2.44e+17
29	ukb-b-6235	ebi-a-GCST90016937	|| id:ebi-a-GCST90016937	Operation code: cholecystectomy/gall bladder removal || id:ukb-b-6235	Inverse variance weighted	13	13.4376	38.3643	0.726141	-61.7563	88.6316	685307	1.51e-27	3.11e+38
30	ukb-b-6235	ebi-a-GCST90016938	|| id:ebi-a-GCST90016938	Operation code: cholecystectomy/gall bladder removal || id:ukb-b-6235	Inverse variance weighted	8	9.18745	119.243	0.938585	-224.528	242.903	9773.69	3.08e-98	3.1e+105
31	ukb-b-6235	ebi-a-GCST90016939	|| id:ebi-a-GCST90016939	Operation code: cholecystectomy/gall bladder removal || id:ukb-b-6235	Inverse variance weighted	11	-5.73377	43.9014	0.896087	-91.7805	80.313	0.00323485	1.38e-40	7.58e+34
32	ukb-b-6235	ebi-a-GCST90016940	|| id:ebi-a-GCST90016940	Operation code: cholecystectomy/gall bladder removal || id:ukb-b-6235	Inverse variance weighted	18	9.28502	21.1626	0.660845	-32.1937	50.7637	10775.4	1.04e-14	1.11e+22
33	ukb-b-6235	ebi-a-GCST90016941	|| id:ebi-a-GCST90016941	Operation code: cholecystectomy/gall bladder removal || id:ukb-b-6235	Inverse variance weighted	9	73.011	53.0367	0.168632	-30.941	176.963	5.11e+31	3.65e-14	7.15e+76
34	ukb-b-6235	ebi-a-GCST90016942	|| id:ebi-a-GCST90016942	Operation code: cholecystectomy/gall bladder removal || id:ukb-b-6235	Inverse variance weighted	10	9.99431	72.3741	0.890168	-131.859	151.848	21901.4	5.42e-58	8.84e+65
35	ukb-b-6235	ebi-a-GCST90016943	|| id:ebi-a-GCST90016943	Operation code: cholecystectomy/gall bladder removal || id:ukb-b-6235	Inverse variance weighted	14	-107.767	45.9105	0.0189084	-197.752	-17.7826	1.58e-47	1.31e-86	1.89e-08
36	ukb-b-6235	ebi-a-GCST90016944	|| id:ebi-a-GCST90016944	Operation code: cholecystectomy/gall bladder removal || id:ukb-b-6235	Inverse variance weighted	14	16.8777	64.4089	0.793291	-109.364	143.119	2.13739e+07	3.19e-48	1.43e+62
37	ukb-b-6235	ebi-a-GCST90016945	|| id:ebi-a-GCST90016945	Operation code: cholecystectomy/gall bladder removal || id:ukb-b-6235	Inverse variance weighted	9	-10.6949	55.926	0.848343	-120.31	98.92	2.27e-05	5.62e-53	9.13e+42
38	ukb-b-6235	ebi-a-GCST90016946	|| id:ebi-a-GCST90016946	Operation code: cholecystectomy/gall bladder removal || id:ukb-b-6235	Inverse variance weighted	14	36.9219	35.4521	0.297664	-32.5643	106.408	1.08e+16	7.2e-15	1.63e+46
39	ukb-b-6235	ebi-a-GCST90016947	|| id:ebi-a-GCST90016947	Operation code: cholecystectomy/gall bladder removal || id:ukb-b-6235	Inverse variance weighted	9	42.8921	50.2898	0.393716	-55.6759	141.46	4.24e+18	6.61e-25	2.72e+61
40	ukb-b-6235	ebi-a-GCST90016948	|| id:ebi-a-GCST90016948	Operation code: cholecystectomy/gall bladder removal || id:ukb-b-6235	Inverse variance weighted	16	40.104	26.3069	0.127392	-11.4576	91.6655	2.61e+17	1.06e-05	6.45e+39
41	ukb-b-6235	ebi-a-GCST90016949	|| id:ebi-a-GCST90016949	Operation code: cholecystectomy/gall bladder removal || id:ukb-b-6235	Inverse variance weighted	15	-16.1578	41.9765	0.700293	-98.4316	66.1161	9.61e-08	1.79e-43	5.17e+28
42	ukb-b-6235	ebi-a-GCST90016950	|| id:ebi-a-GCST90016950	Operation code: cholecystectomy/gall bladder removal || id:ukb-b-6235	Inverse variance weighted	19	-11.6523	23.5743	0.621109	-57.8578	34.5533	8.7e-06	7.46e-26	1010000000000000
43	ukb-b-6235	ebi-a-GCST90016951	|| id:ebi-a-GCST90016951	Operation code: cholecystectomy/gall bladder removal || id:ukb-b-6235	Inverse variance weighted	10	-32.3871	39.5059	0.412327	-109.819	45.0444	8.6e-15	2.02e-48	3.65e+19
44	ukb-b-6235	ebi-a-GCST90016952	|| id:ebi-a-GCST90016952	Operation code: cholecystectomy/gall bladder removal || id:ukb-b-6235	Inverse variance weighted	14	-36.821	27.1244	0.174627	-89.9847	16.3428	1.02e-16	8.32e-40	1.25195e+07
45	ukb-b-6235	ebi-a-GCST90016953	|| id:ebi-a-GCST90016953	Operation code: cholecystectomy/gall bladder removal || id:ukb-b-6235	Inverse variance weighted	9	181.719	70.116	0.00955048	44.2919	319.147	8.31e+78	1.72e+19	4.01e+138
46	ukb-b-6235	ebi-a-GCST90016954	|| id:ebi-a-GCST90016954	Operation code: cholecystectomy/gall bladder removal || id:ukb-b-6235	Inverse variance weighted	13	35.2716	32.5451	0.278465	-28.5168	99.0599	2080000000000000	4.12e-13	1.05e+43
47	ukb-b-6235	ebi-a-GCST90016955	|| id:ebi-a-GCST90016955	Operation code: cholecystectomy/gall bladder removal || id:ukb-b-6235	Inverse variance weighted	13	-116.218	73.0218	0.111486	-259.341	26.905	3.37e-51	2.34e-113	484000000000
48	ukb-b-6235	ebi-a-GCST90016956	|| id:ebi-a-GCST90016956	Operation code: cholecystectomy/gall bladder removal || id:ukb-b-6235	Inverse variance weighted	19	8.38384	28.9555	0.772166	-48.3689	65.1366	4375.78	9.85e-22	1.94e+28
49	ukb-b-6235	ebi-a-GCST90016957	|| id:ebi-a-GCST90016957	Operation code: cholecystectomy/gall bladder removal || id:ukb-b-6235	Inverse variance weighted	11	7.27697	34.389	0.832413	-60.1255	74.6794	1446.59	7.72e-27	2.71e+32
50	ukb-b-6235	ebi-a-GCST90016958	|| id:ebi-a-GCST90016958	Operation code: cholecystectomy/gall bladder removal || id:ukb-b-6235	Inverse variance weighted	12	37.6484	61.7252	0.541904	-83.333	158.63	2.24e+16	6.44e-37	7.8e+68
51	ukb-b-6235	ebi-a-GCST90016959	|| id:ebi-a-GCST90016959	Operation code: cholecystectomy/gall bladder removal || id:ukb-b-6235	Inverse variance weighted	7	-105.932	70.0878	0.13068	-243.305	31.4396	9.87e-47	2.16e-106	45100000000000
52	ukb-b-6235	ebi-a-GCST90016960	|| id:ebi-a-GCST90016960	Operation code: cholecystectomy/gall bladder removal || id:ukb-b-6235	Inverse variance weighted	8	-76.2955	117.896	0.517538	-307.371	154.78	7.33e-34	3.24e-134	1.66e+67
53	ukb-b-6235	ebi-a-GCST90016961	|| id:ebi-a-GCST90016961	Operation code: cholecystectomy/gall bladder removal || id:ukb-b-6235	Inverse variance weighted	11	7.22486	34.4089	0.833691	-60.2167	74.6664	1373.14	7.05e-27	2.67e+32
54	ukb-b-6235	ebi-a-GCST90016962	|| id:ebi-a-GCST90016962	Operation code: cholecystectomy/gall bladder removal || id:ukb-b-6235	Inverse variance weighted	14	-49.0291	30.7434	0.11076	-109.286	11.2279	5.09e-22	3.45e-48	75202.1
55	ukb-b-6235	ebi-a-GCST90016963	|| id:ebi-a-GCST90016963	Operation code: cholecystectomy/gall bladder removal || id:ukb-b-6235	Inverse variance weighted	8	-4.18366	119.061	0.971969	-237.544	229.177	0.0152426	6.85e-104	3.39e+99
56	ukb-b-6235	ebi-a-GCST90016964	|| id:ebi-a-GCST90016964	Operation code: cholecystectomy/gall bladder removal || id:ukb-b-6235	Inverse variance weighted	6	-66.2158	101.901	0.515816	-265.941	133.509	1.75e-29	3.19e-116	9.6e+57
57	ukb-b-6235	ebi-a-GCST90016965	|| id:ebi-a-GCST90016965	Operation code: cholecystectomy/gall bladder removal || id:ukb-b-6235	Inverse variance weighted	11	-77.3786	57.1967	0.176104	-189.484	34.727	2.48e-34	5.11e-83	1210000000000000
58	ukb-b-6235	ebi-a-GCST90016966	|| id:ebi-a-GCST90016966	Operation code: cholecystectomy/gall bladder removal || id:ukb-b-6235	Inverse variance weighted	13	-29.9587	27.6793	0.279097	-84.2102	24.2928	9.75e-14	2.68e-37	35498911375
59	ukb-b-6235	ebi-a-GCST90016967	|| id:ebi-a-GCST90016967	Operation code: cholecystectomy/gall bladder removal || id:ukb-b-6235	Inverse variance weighted	13	7.91005	33.0907	0.811073	-56.9477	72.7678	2724.53	1.85e-25	4.01e+31
60	ukb-b-6235	ebi-a-GCST90016968	|| id:ebi-a-GCST90016968	Operation code: cholecystectomy/gall bladder removal || id:ukb-b-6235	Inverse variance weighted	9	-12.0948	47.9757	0.800962	-106.127	81.9376	5.59e-06	8.12e-47	3.85e+35
61	ukb-b-6235	ebi-a-GCST90016969	|| id:ebi-a-GCST90016969	Operation code: cholecystectomy/gall bladder removal || id:ukb-b-6235	Inverse variance weighted	14	-14.5633	36.4377	0.689395	-85.9813	56.8547	4.73e-07	4.56e-38	4.92e+24
62	ukb-b-6235	ebi-a-GCST90016970	|| id:ebi-a-GCST90016970	Operation code: cholecystectomy/gall bladder removal || id:ukb-b-6235	Inverse variance weighted	13	16.4058	49.2735	0.739169	-80.1702	112.982	1.3334e+07	1.52e-35	1.17e+49
63	ukb-b-6235	ebi-a-GCST90016971	|| id:ebi-a-GCST90016971	Operation code: cholecystectomy/gall bladder removal || id:ukb-b-6235	Inverse variance weighted	13	-9.98362	43.5623	0.818729	-95.3658	75.3985	4.61e-05	3.83e-42	5.56e+32
64	ukb-b-6235	ebi-a-GCST90016972	|| id:ebi-a-GCST90016972	Operation code: cholecystectomy/gall bladder removal || id:ukb-b-6235	Inverse variance weighted	2	-109.274	39.1864	0.00529408	-186.08	-32.4688	3.49e-48	1.54e-81	7.92e-15
65	ukb-b-6235	ebi-a-GCST90016973	|| id:ebi-a-GCST90016973	Operation code: cholecystectomy/gall bladder removal || id:ukb-b-6235	Inverse variance weighted	8	-108.49	41.8513	0.00953416	-190.519	-26.4618	7.64e-48	1.81e-83	3.22e-12
66	ukb-b-6235	ebi-a-GCST90016974	|| id:ebi-a-GCST90016974	Operation code: cholecystectomy/gall bladder removal || id:ukb-b-6235	Inverse variance weighted	13	7.55376	25.0019	0.762555	-41.45	56.5576	1907.9	9.97e-19	3.65e+24
67	ukb-b-6235	ebi-a-GCST90016975	|| id:ebi-a-GCST90016975	Operation code: cholecystectomy/gall bladder removal || id:ukb-b-6235	Inverse variance weighted	15	70.2144	63.6359	0.269864	-54.512	194.941	3.12e+30	2.12e-24	4.59e+84
68	ukb-b-6235	ebi-a-GCST90016976	|| id:ebi-a-GCST90016976	Operation code: cholecystectomy/gall bladder removal || id:ukb-b-6235	Inverse variance weighted	11	-46.214	55.518	0.405174	-155.029	62.6012	8.5e-21	4.7e-68	1.54e+27
69	ukb-b-6235	ebi-a-GCST90016977	|| id:ebi-a-GCST90016977	Operation code: cholecystectomy/gall bladder removal || id:ukb-b-6235	Inverse variance weighted	5	78.6361	170.788	0.645207	-256.109	413.381	1.42e+34	5.93e-112	3.38e+179
70	ukb-b-6235	ebi-a-GCST90016978	|| id:ebi-a-GCST90016978	Operation code: cholecystectomy/gall bladder removal || id:ukb-b-6235	Inverse variance weighted	10	34.3914	25.9728	0.185459	-16.5153	85.298	863000000000000	6.72e-08	1.11e+37
71	ukb-b-6235	ebi-a-GCST90016979	|| id:ebi-a-GCST90016979	Operation code: cholecystectomy/gall bladder removal || id:ukb-b-6235	Inverse variance weighted	9	43.4675	73.4159	0.553802	-100.428	187.363	7.55e+18	2.43e-44	2.35e+81
72	ukb-b-6235	ebi-a-GCST90016980	|| id:ebi-a-GCST90016980	Operation code: cholecystectomy/gall bladder removal || id:ukb-b-6235	Inverse variance weighted	7	-59.814	91.7573	0.514484	-239.658	120.03	1.05e-26	8.27e-105	1.34e+52
73	ukb-b-6235	ebi-a-GCST90016981	|| id:ebi-a-GCST90016981	Operation code: cholecystectomy/gall bladder removal || id:ukb-b-6235	Inverse variance weighted	9	-40.5737	37.4999	0.279266	-114.074	32.926	2.39e-18	2.87e-50	199000000000000
74	ukb-b-6235	ebi-a-GCST90016982	|| id:ebi-a-GCST90016982	Operation code: cholecystectomy/gall bladder removal || id:ukb-b-6235	Inverse variance weighted	11	-79.824	70.561	0.257939	-218.124	58.4757	2.15e-35	1.86e-95	2.49e+25
75	ukb-b-6235	ebi-a-GCST90016983	|| id:ebi-a-GCST90016983	Operation code: cholecystectomy/gall bladder removal || id:ukb-b-6235	Inverse variance weighted	11	-7.227	36.0229	0.840994	-77.8318	63.3778	0.000726697	1.58e-34	3.35e+27
76	ukb-b-6235	ebi-a-GCST90016984	|| id:ebi-a-GCST90016984	Operation code: cholecystectomy/gall bladder removal || id:ukb-b-6235	Inverse variance weighted	8	-29.7402	64.3139	0.643778	-155.795	96.315	1.21e-13	2.18e-68	6.75e+41
77	ukb-b-6235	ebi-a-GCST90016985	|| id:ebi-a-GCST90016985	Operation code: cholecystectomy/gall bladder removal || id:ukb-b-6235	Inverse variance weighted	9	-11.8337	52.717	0.822387	-115.159	91.4916	7.26e-06	9.71e-51	5.42e+39
78	ukb-b-6235	ebi-a-GCST90016986	|| id:ebi-a-GCST90016986	Operation code: cholecystectomy/gall bladder removal || id:ukb-b-6235	Inverse variance weighted	9	-16.8011	60.5635	0.781463	-135.506	101.903	5.05e-08	1.41e-59	1.8e+44
79	ukb-b-6235	ebi-a-GCST90016987	|| id:ebi-a-GCST90016987	Operation code: cholecystectomy/gall bladder removal || id:ukb-b-6235	Inverse variance weighted	10	-21.7649	55.1264	0.692977	-129.813	86.2829	3.53e-10	4.2e-57	2.97e+37
80	ukb-b-6235	ebi-a-GCST90016988	|| id:ebi-a-GCST90016988	Operation code: cholecystectomy/gall bladder removal || id:ukb-b-6235	Inverse variance weighted	11	-11.7317	43.4814	0.787307	-96.9553	73.4919	8.04e-06	7.81e-43	8.26e+31
81	ukb-b-6235	ebi-a-GCST90016989	|| id:ebi-a-GCST90016989	Operation code: cholecystectomy/gall bladder removal || id:ukb-b-6235	Inverse variance weighted	10	32.0954	35.1026	0.360542	-36.7057	100.897	86900000000000	1.15e-16	6.59e+43
82	ukb-b-6235	ebi-a-GCST90016990	|| id:ebi-a-GCST90016990	Operation code: cholecystectomy/gall bladder removal || id:ukb-b-6235	Inverse variance weighted	11	125.862	62.0551	0.0425368	4.23399	247.49	4.58e+54	68.9917	3.04e+107
83	ukb-b-6235	ebi-a-GCST90016991	|| id:ebi-a-GCST90016991	Operation code: cholecystectomy/gall bladder removal || id:ukb-b-6235	Inverse variance weighted	11	12.4044	70.7575	0.860837	-126.28	151.089	243871	1.44e-55	4.14e+65
84	ukb-b-6235	ebi-a-GCST90016992	|| id:ebi-a-GCST90016992	Operation code: cholecystectomy/gall bladder removal || id:ukb-b-6235	Inverse variance weighted	6	4.40698	84.0555	0.958187	-160.342	169.156	82.0214	2.31e-70	2.91e+73
85	ukb-b-6235	ebi-a-GCST90016993	|| id:ebi-a-GCST90016993	Operation code: cholecystectomy/gall bladder removal || id:ukb-b-6235	Inverse variance weighted	15	-59.7224	46.6373	0.200344	-151.131	31.6866	1.16e-26	2.31e-66	57700000000000
86	ukb-b-6235	ebi-a-GCST90016995	|| id:ebi-a-GCST90016995	Operation code: cholecystectomy/gall bladder removal || id:ukb-b-6235	Inverse variance weighted	10	16.0648	36.6346	0.661014	-55.739	87.8685	9.48067e+06	6.21e-25	1.45e+38
87	ukb-b-6235	ebi-a-GCST90016996	|| id:ebi-a-GCST90016996	Operation code: cholecystectomy/gall bladder removal || id:ukb-b-6235	Inverse variance weighted	10	-138.276	58.5921	0.0182761	-253.116	-23.4354	8.86e-61	1.18e-110	6.64e-11
88	ukb-b-6235	ebi-a-GCST90016997	|| id:ebi-a-GCST90016997	Operation code: cholecystectomy/gall bladder removal || id:ukb-b-6235	Inverse variance weighted	13	-38.799	26.0196	0.135923	-89.7974	12.1994	1.41e-17	1e-39	198660
89	ukb-b-6235	ebi-a-GCST90016998	|| id:ebi-a-GCST90016998	Operation code: cholecystectomy/gall bladder removal || id:ukb-b-6235	Inverse variance weighted	8	14.3341	68.1476	0.833403	-119.235	147.903	1.67969e+06	1.65e-52	1.71e+64
90	ukb-b-6235	ebi-a-GCST90016999	|| id:ebi-a-GCST90016999	Operation code: cholecystectomy/gall bladder removal || id:ukb-b-6235	Inverse variance weighted	9	-39.2256	63.6238	0.537549	-163.928	85.4771	9.22e-18	6.41e-72	1.33e+37
91	ukb-b-6235	ebi-a-GCST90017000	|| id:ebi-a-GCST90017000	Operation code: cholecystectomy/gall bladder removal || id:ukb-b-6235	Inverse variance weighted	16	-2.5316	11.2245	0.821558	-24.5317	19.4685	0.0795314	2.22e-11	2.85131e+08
92	ukb-b-6235	ebi-a-GCST90017001	|| id:ebi-a-GCST90017001	Operation code: cholecystectomy/gall bladder removal || id:ukb-b-6235	Inverse variance weighted	11	84.4725	75.5331	0.263417	-63.5724	232.517	4.85e+36	2.46e-28	9.57e+100
93	ukb-b-6235	ebi-a-GCST90017002	|| id:ebi-a-GCST90017002	Operation code: cholecystectomy/gall bladder removal || id:ukb-b-6235	Inverse variance weighted	5	24.5978	112.661	0.827168	-196.218	245.413	48161345648	6.08e-86	3.82e+106
94	ukb-b-6235	ebi-a-GCST90017003	|| id:ebi-a-GCST90017003	Operation code: cholecystectomy/gall bladder removal || id:ukb-b-6235	Inverse variance weighted	8	-23.9045	22.748	0.293334	-68.4906	20.6817	4.15e-11	1.8e-30	959295336
95	ukb-b-6235	ebi-a-GCST90017004	|| id:ebi-a-GCST90017004	Operation code: cholecystectomy/gall bladder removal || id:ukb-b-6235	Inverse variance weighted	18	11.742	38.1537	0.758269	-63.0393	86.5233	125744	4.19e-28	3.77e+37
96	ukb-b-6235	ebi-a-GCST90017005	|| id:ebi-a-GCST90017005	Operation code: cholecystectomy/gall bladder removal || id:ukb-b-6235	Inverse variance weighted	15	-7.70444	31.1978	0.804943	-68.8521	53.4432	0.000450823	1.25e-30	1.62e+23
97	ukb-b-6235	ebi-a-GCST90017006	|| id:ebi-a-GCST90017006	Operation code: cholecystectomy/gall bladder removal || id:ukb-b-6235	Inverse variance weighted	9	4.74598	57.7442	0.934496	-108.433	117.925	115.121	8.1e-48	1.64e+51
98	ukb-b-6235	ebi-a-GCST90017007	|| id:ebi-a-GCST90017007	Operation code: cholecystectomy/gall bladder removal || id:ukb-b-6235	Inverse variance weighted	10	-28.5626	47.4761	0.547427	-121.616	64.4907	3.94e-13	1.52e-53	1.02e+28
99	ukb-b-6235	ebi-a-GCST90017008	|| id:ebi-a-GCST90017008	Operation code: cholecystectomy/gall bladder removal || id:ukb-b-6235	Inverse variance weighted	13	37.5016	34.259	0.27367	-29.6461	104.649	1.94e+16	1.33e-13	2.81e+45
100	ukb-b-6235	ebi-a-GCST90017009	|| id:ebi-a-GCST90017009	Operation code: cholecystectomy/gall bladder removal || id:ukb-b-6235	Inverse variance weighted	8	9.60823	50.963	0.850458	-90.2792	109.496	14886.9	6.2e-40	3.58e+47
101	ukb-b-6235	ebi-a-GCST90017010	|| id:ebi-a-GCST90017010	Operation code: cholecystectomy/gall bladder removal || id:ukb-b-6235	Inverse variance weighted	5	-183.247	97.2023	0.0594015	-373.763	7.26974	2.61e-80	4.75e-163	1436.18
102	ukb-b-6235	ebi-a-GCST90017011	|| id:ebi-a-GCST90017011	Operation code: cholecystectomy/gall bladder removal || id:ukb-b-6235	Inverse variance weighted	18	-17.3454	23.6144	0.462627	-63.6297	28.9388	2.93e-08	2.32e-28	3700000000000
103	ukb-b-6235	ebi-a-GCST90017012	|| id:ebi-a-GCST90017012	Operation code: cholecystectomy/gall bladder removal || id:ukb-b-6235	Inverse variance weighted	12	-15.072	80.1049	0.850756	-172.078	141.934	2.85e-07	1.85e-75	4.37e+61
104	ukb-b-6235	ebi-a-GCST90017013	|| id:ebi-a-GCST90017013	Operation code: cholecystectomy/gall bladder removal || id:ukb-b-6235	Inverse variance weighted	9	-39.7366	73.6929	0.589736	-184.175	104.701	5.53e-18	1.03e-80	2.96e+45
105	ukb-b-6235	ebi-a-GCST90017014	|| id:ebi-a-GCST90017014	Operation code: cholecystectomy/gall bladder removal || id:ukb-b-6235	Inverse variance weighted	11	-6.31902	53.3254	0.905672	-110.837	98.1987	0.00180171	7.32e-49	4.44e+42
106	ukb-b-6235	ebi-a-GCST90017015	|| id:ebi-a-GCST90017015	Operation code: cholecystectomy/gall bladder removal || id:ukb-b-6235	Inverse variance weighted	15	82.9221	33.3593	0.0129287	17.5379	148.306	1.03e+36	4.13638e+07	2.56e+64
107	ukb-b-6235	ebi-a-GCST90017016	|| id:ebi-a-GCST90017016	Operation code: cholecystectomy/gall bladder removal || id:ukb-b-6235	Inverse variance weighted	10	-26.7832	80.1136	0.738142	-183.806	130.24	2.33e-12	1.49e-80	3.65e+56
108	ukb-b-6235	ebi-a-GCST90017017	|| id:ebi-a-GCST90017017	Operation code: cholecystectomy/gall bladder removal || id:ukb-b-6235	Inverse variance weighted	5	-180.391	92.3574	0.0507979	-361.412	0.629552	4.54e-79	1.1e-157	1.87677
109	ukb-b-6235	ebi-a-GCST90017018	|| id:ebi-a-GCST90017018	Operation code: cholecystectomy/gall bladder removal || id:ukb-b-6235	Inverse variance weighted	15	34.6375	45.5514	0.447013	-54.6432	123.918	1100000000000000	1.86e-24	6.56e+53
110	ukb-b-6235	ebi-a-GCST90017019	|| id:ebi-a-GCST90017019	Operation code: cholecystectomy/gall bladder removal || id:ukb-b-6235	Inverse variance weighted	17	-5.74523	31.6033	0.855746	-67.6877	56.1972	0.00319801	4.01e-30	2.55e+24
111	ukb-b-6235	ebi-a-GCST90017020	|| id:ebi-a-GCST90017020	Operation code: cholecystectomy/gall bladder removal || id:ukb-b-6235	Inverse variance weighted	13	-13.4916	10.4063	0.194811	-33.8879	6.9048	1.38e-06	1.92e-15	997.054
112	ukb-b-6235	ebi-a-GCST90017021	|| id:ebi-a-GCST90017021	Operation code: cholecystectomy/gall bladder removal || id:ukb-b-6235	Inverse variance weighted	12	49.0324	40.1328	0.221801	-29.6279	127.693	1.97e+21	1.36e-13	2.86e+55
113	ukb-b-6235	ebi-a-GCST90017022	|| id:ebi-a-GCST90017022	Operation code: cholecystectomy/gall bladder removal || id:ukb-b-6235	Inverse variance weighted	9	49.4455	52.0658	0.342279	-52.6036	151.495	2.98e+21	1.43e-23	6.21e+65
114	ukb-b-6235	ebi-a-GCST90017023	|| id:ebi-a-GCST90017023	Operation code: cholecystectomy/gall bladder removal || id:ukb-b-6235	Inverse variance weighted	3	27.3547	126.617	0.828954	-220.814	275.523	759000000000	1.26e-96	4.55e+119
115	ukb-b-6235	ebi-a-GCST90017024	|| id:ebi-a-GCST90017024	Operation code: cholecystectomy/gall bladder removal || id:ukb-b-6235	Inverse variance weighted	15	-53.292	44.4954	0.231035	-140.503	33.919	7.17e-24	9.56e-62	538000000000000
116	ukb-b-6235	ebi-a-GCST90017025	|| id:ebi-a-GCST90017025	Operation code: cholecystectomy/gall bladder removal || id:ukb-b-6235	Inverse variance weighted	13	15.1787	41.4064	0.713933	-65.9779	96.3354	3.90879e+06	2.22e-29	6.89e+41
117	ukb-b-6235	ebi-a-GCST90017026	|| id:ebi-a-GCST90017026	Operation code: cholecystectomy/gall bladder removal || id:ukb-b-6235	Inverse variance weighted	12	-21.9357	39.8872	0.582359	-100.115	56.2432	2.97e-10	3.32e-44	2.67e+24
118	ukb-b-6235	ebi-a-GCST90017027	|| id:ebi-a-GCST90017027	Operation code: cholecystectomy/gall bladder removal || id:ukb-b-6235	Inverse variance weighted	11	42.5888	81.9872	0.603442	-118.106	203.284	3.13e+18	5.1e-52	1.93e+88
119	ukb-b-6235	ebi-a-GCST90017028	|| id:ebi-a-GCST90017028	Operation code: cholecystectomy/gall bladder removal || id:ukb-b-6235	Inverse variance weighted	10	10.8804	54.0027	0.840323	-94.9648	116.726	53127.3	5.72e-42	4.94e+50
120	ukb-b-6235	ebi-a-GCST90017030	|| id:ebi-a-GCST90017030	Operation code: cholecystectomy/gall bladder removal || id:ukb-b-6235	Inverse variance weighted	10	43.976	47.1997	0.351492	-48.5355	136.487	1.25e+19	8.34e-22	1.89e+59
121	ukb-b-6235	ebi-a-GCST90017031	|| id:ebi-a-GCST90017031	Operation code: cholecystectomy/gall bladder removal || id:ukb-b-6235	Inverse variance weighted	9	11.5777	126.883	0.927296	-237.113	260.268	106692	1.05e-103	1.08e+113
122	ukb-b-6235	ebi-a-GCST90017032	|| id:ebi-a-GCST90017032	Operation code: cholecystectomy/gall bladder removal || id:ukb-b-6235	Inverse variance weighted	10	62.412	49.0099	0.202856	-33.6474	158.471	1.27e+27	2.44e-15	6.66e+68
123	ukb-b-6235	ebi-a-GCST90017033	|| id:ebi-a-GCST90017033	Operation code: cholecystectomy/gall bladder removal || id:ukb-b-6235	Inverse variance weighted	6	-40.8956	84.2956	0.627573	-206.115	124.324	1.73e-18	3.06e-90	9.84e+53
124	ukb-b-6235	ebi-a-GCST90017034	|| id:ebi-a-GCST90017034	Operation code: cholecystectomy/gall bladder removal || id:ukb-b-6235	Inverse variance weighted	7	83.9818	30.3026	0.00558099	24.5886	143.375	2.97e+36	47719280272	1.85e+62
125	ukb-b-6235	ebi-a-GCST90017035	|| id:ebi-a-GCST90017035	Operation code: cholecystectomy/gall bladder removal || id:ukb-b-6235	Inverse variance weighted	11	65.6511	97.0321	0.498665	-124.532	255.834	3.25e+28	8.25e-55	1.28e+111
126	ukb-b-6235	ebi-a-GCST90017036	|| id:ebi-a-GCST90017036	Operation code: cholecystectomy/gall bladder removal || id:ukb-b-6235	Inverse variance weighted	14	-10.8799	44.9812	0.808876	-99.043	77.2832	1.88e-05	9.69e-44	3.66e+33
127	ukb-b-6235	ebi-a-GCST90017037	|| id:ebi-a-GCST90017037	Operation code: cholecystectomy/gall bladder removal || id:ukb-b-6235	Inverse variance weighted	8	18.9352	72.6171	0.794282	-123.394	161.265	1.67289e+08	2.57e-54	1.09e+70
128	ukb-b-6235	ebi-a-GCST90017038	|| id:ebi-a-GCST90017038	Operation code: cholecystectomy/gall bladder removal || id:ukb-b-6235	Inverse variance weighted	11	-10.7505	50.3978	0.831083	-109.53	88.0292	2.14e-05	2.7e-48	1.7e+38
129	ukb-b-6235	ebi-a-GCST90017039	|| id:ebi-a-GCST90017039	Operation code: cholecystectomy/gall bladder removal || id:ukb-b-6235	Inverse variance weighted	6	128.243	94.2231	0.173497	-56.4346	312.92	4.96e+55	3.1e-25	7.93e+135
130	ukb-b-6235	ebi-a-GCST90017040	|| id:ebi-a-GCST90017040	Operation code: cholecystectomy/gall bladder removal || id:ukb-b-6235	Inverse variance weighted	13	-66.7232	49.8521	0.180759	-164.433	30.9869	1.05e-29	3.87e-72	28700000000000
131	ukb-b-6235	ebi-a-GCST90017041	|| id:ebi-a-GCST90017041	Operation code: cholecystectomy/gall bladder removal || id:ukb-b-6235	Inverse variance weighted	15	53.3111	40.8122	0.191466	-26.6808	133.303	1.42e+23	2.59e-12	7.81e+57
132	ukb-b-6235	ebi-a-GCST90017042	|| id:ebi-a-GCST90017042	Operation code: cholecystectomy/gall bladder removal || id:ukb-b-6235	Inverse variance weighted	12	27.4632	52.0488	0.597747	-74.5525	129.479	845000000000	4.19e-33	1.71e+56
133	ukb-b-6235	ebi-a-GCST90017043	|| id:ebi-a-GCST90017043	Operation code: cholecystectomy/gall bladder removal || id:ukb-b-6235	Inverse variance weighted	9	-55.1208	68.5947	0.421644	-189.566	79.3248	1.15e-24	4.7e-83	2.82e+34
134	ukb-b-6235	ebi-a-GCST90017044	|| id:ebi-a-GCST90017044	Operation code: cholecystectomy/gall bladder removal || id:ukb-b-6235	Inverse variance weighted	11	124.687	83.8738	0.137121	-39.706	289.079	1.41e+54	5.7e-18	3.51e+125
135	ukb-b-6235	ebi-a-GCST90017045	|| id:ebi-a-GCST90017045	Operation code: cholecystectomy/gall bladder removal || id:ukb-b-6235	Inverse variance weighted	15	33.1703	35.6174	0.351702	-36.6399	102.98	254000000000000	1.22e-16	5.29e+44
136	ukb-b-6235	ebi-a-GCST90017046	|| id:ebi-a-GCST90017046	Operation code: cholecystectomy/gall bladder removal || id:ukb-b-6235	Inverse variance weighted	11	-57.2117	58.0437	0.324297	-170.977	56.5539	1.42e-25	5.57e-75	3.64e+24
137	ukb-b-6235	ebi-a-GCST90017047	|| id:ebi-a-GCST90017047	Operation code: cholecystectomy/gall bladder removal || id:ukb-b-6235	Inverse variance weighted	13	-21.1592	33.5703	0.528502	-86.957	44.6386	6.47e-10	1.72e-38	2.43e+19
138	ukb-b-6235	ebi-a-GCST90017048	|| id:ebi-a-GCST90017048	Operation code: cholecystectomy/gall bladder removal || id:ukb-b-6235	Inverse variance weighted	13	-26.7428	29.0925	0.357973	-83.764	30.2784	2.43e-12	4.19e-37	14100000000000
139	ukb-b-6235	ebi-a-GCST90017049	|| id:ebi-a-GCST90017049	Operation code: cholecystectomy/gall bladder removal || id:ukb-b-6235	Inverse variance weighted	11	-7.98453	30.4572	0.793201	-67.6807	51.7116	0.000340692	4.04e-30	2.87e+22
140	ukb-b-6235	ebi-a-GCST90017050	|| id:ebi-a-GCST90017050	Operation code: cholecystectomy/gall bladder removal || id:ukb-b-6235	Inverse variance weighted	16	13.5474	12.0152	0.25952	-10.0023	37.0971	764835	4.53e-05	1.29e+16
141	ukb-b-6235	ebi-a-GCST90017051	|| id:ebi-a-GCST90017051	Operation code: cholecystectomy/gall bladder removal || id:ukb-b-6235	Inverse variance weighted	9	19.3935	46.1509	0.674325	-71.0623	109.849	2.64545e+08	1.37e-31	5.09e+47
142	ukb-b-6235	ebi-a-GCST90017052	|| id:ebi-a-GCST90017052	Operation code: cholecystectomy/gall bladder removal || id:ukb-b-6235	Inverse variance weighted	13	44.1523	25.2733	0.080638	-5.3833	93.688	1.5e+19	0.00459265	4.88e+40
143	ukb-b-6235	ebi-a-GCST90017053	|| id:ebi-a-GCST90017053	Operation code: cholecystectomy/gall bladder removal || id:ukb-b-6235	Inverse variance weighted	22	18.0554	22.468	0.421625	-25.9819	62.0928	6.94025e+07	5.2e-12	9.26e+26
144	ukb-b-6235	ebi-a-GCST90017054	|| id:ebi-a-GCST90017054	Operation code: cholecystectomy/gall bladder removal || id:ukb-b-6235	Inverse variance weighted	12	12.704	13.0171	0.329089	-12.8094	38.2174	329065	2.73e-06	3.96e+16
145	ukb-b-6235	ebi-a-GCST90017055	|| id:ebi-a-GCST90017055	Operation code: cholecystectomy/gall bladder removal || id:ukb-b-6235	Inverse variance weighted	11	24.4688	56.1426	0.662957	-85.5706	134.508	42333403621	6.87e-38	2.61e+58
146	ukb-b-6235	ebi-a-GCST90017056	|| id:ebi-a-GCST90017056	Operation code: cholecystectomy/gall bladder removal || id:ukb-b-6235	Inverse variance weighted	14	-49.5258	35.7675	0.166157	-119.63	20.5785	3.1e-22	1.11e-52	8.65239e+08
147	ukb-b-6235	ebi-a-GCST90017057	|| id:ebi-a-GCST90017057	Operation code: cholecystectomy/gall bladder removal || id:ukb-b-6235	Inverse variance weighted	12	32.65	61.2158	0.593785	-87.3329	152.633	151000000000000	1.18e-38	1.94e+66
148	ukb-b-6235	ebi-a-GCST90017058	|| id:ebi-a-GCST90017058	Operation code: cholecystectomy/gall bladder removal || id:ukb-b-6235	Inverse variance weighted	6	-59.9012	28.685	0.0367759	-116.124	-3.67865	9.67e-27	3.7e-51	0.025257
149	ukb-b-6235	ebi-a-GCST90017059	|| id:ebi-a-GCST90017059	Operation code: cholecystectomy/gall bladder removal || id:ukb-b-6235	Inverse variance weighted	8	111.404	83.3295	0.181253	-51.9221	274.729	2.41e+48	2.82e-23	2.06e+119
150	ukb-b-6235	ebi-a-GCST90017060	|| id:ebi-a-GCST90017060	Operation code: cholecystectomy/gall bladder removal || id:ukb-b-6235	Inverse variance weighted	12	-20.6766	28.348	0.465766	-76.2388	34.8855	1.05e-09	7.76e-34	1410000000000000
151	ukb-b-6235	ebi-a-GCST90017061	|| id:ebi-a-GCST90017061	Operation code: cholecystectomy/gall bladder removal || id:ukb-b-6235	Inverse variance weighted	11	18.2928	32.6723	0.575557	-45.745	82.3306	8.79967e+07	1.36e-20	5.7e+35
152	ukb-b-6235	ebi-a-GCST90017062	|| id:ebi-a-GCST90017062	Operation code: cholecystectomy/gall bladder removal || id:ukb-b-6235	Inverse variance weighted	10	-0.500367	46.8209	0.991473	-92.2694	91.2687	0.606308	8.47e-41	4.34e+39
153	ukb-b-6235	ebi-a-GCST90017063	|| id:ebi-a-GCST90017063	Operation code: cholecystectomy/gall bladder removal || id:ukb-b-6235	Inverse variance weighted	15	11.1178	30.9847	0.719733	-49.6123	71.8479	67361.3	2.84e-22	1.6e+31
154	ukb-b-6235	ebi-a-GCST90017064	|| id:ebi-a-GCST90017064	Operation code: cholecystectomy/gall bladder removal || id:ukb-b-6235	Inverse variance weighted	12	-11.377	49.008	0.816425	-107.433	84.6786	1.15e-05	2.2e-47	5.96e+36
155	ukb-b-6235	ebi-a-GCST90017065	|| id:ebi-a-GCST90017065	Operation code: cholecystectomy/gall bladder removal || id:ukb-b-6235	Inverse variance weighted	12	2.99743	61.4053	0.961068	-117.357	123.352	20.0341	1.08e-51	3.72e+53
156	ukb-b-6235	ebi-a-GCST90017066	|| id:ebi-a-GCST90017066	Operation code: cholecystectomy/gall bladder removal || id:ukb-b-6235	Inverse variance weighted	9	-18.7869	10.8777	0.0841503	-40.1072	2.53346	6.93e-09	3.82e-18	12.597
157	ukb-b-6235	ebi-a-GCST90017067	|| id:ebi-a-GCST90017067	Operation code: cholecystectomy/gall bladder removal || id:ukb-b-6235	Inverse variance weighted	9	-36.3954	158.072	0.817901	-346.217	273.426	1.56e-16	4.37e-151	5.59e+118
158	ukb-b-6235	ebi-a-GCST90017068	|| id:ebi-a-GCST90017068	Operation code: cholecystectomy/gall bladder removal || id:ukb-b-6235	Inverse variance weighted	5	9.6647	75.6554	0.89835	-138.62	157.949	15751.6	6.28e-61	3.95e+68
159	ukb-b-6235	ebi-a-GCST90017069	|| id:ebi-a-GCST90017069	Operation code: cholecystectomy/gall bladder removal || id:ukb-b-6235	Inverse variance weighted	6	-49.4317	53.7911	0.358118	-154.862	55.9989	3.4e-22	5.55e-68	2.09e+24
160	ukb-b-6235	ebi-a-GCST90017070	|| id:ebi-a-GCST90017070	Operation code: cholecystectomy/gall bladder removal || id:ukb-b-6235	Inverse variance weighted	15	-40.4595	27.6815	0.143848	-94.7152	13.7962	2.68e-18	7.34e-42	980867
161	ukb-b-6235	ebi-a-GCST90017071	|| id:ebi-a-GCST90017071	Operation code: cholecystectomy/gall bladder removal || id:ukb-b-6235	Inverse variance weighted	11	-31.0357	37.5847	0.408944	-104.702	42.6303	3.32e-14	3.38e-46	3.27e+18
162	ukb-b-6235	ebi-a-GCST90017072	|| id:ebi-a-GCST90017072	Operation code: cholecystectomy/gall bladder removal || id:ukb-b-6235	Inverse variance weighted	12	11.2846	43.4894	0.795266	-73.9547	96.5238	79582.8	7.62e-33	8.31e+41
163	ukb-b-6235	ebi-a-GCST90017073	|| id:ebi-a-GCST90017073	Operation code: cholecystectomy/gall bladder removal || id:ukb-b-6235	Inverse variance weighted	5	-107.643	62.4379	0.0847075	-230.021	14.7352	1.78e-47	1.27e-100	2.50856e+06
164	ukb-b-6235	ebi-a-GCST90017074	|| id:ebi-a-GCST90017074	Operation code: cholecystectomy/gall bladder removal || id:ukb-b-6235	Inverse variance weighted	10	-68.0598	41.2411	0.0988839	-148.892	12.7729	2.77e-30	2.17e-65	352516
165	ukb-b-6235	ebi-a-GCST90017075	|| id:ebi-a-GCST90017075	Operation code: cholecystectomy/gall bladder removal || id:ukb-b-6235	Inverse variance weighted	13	48.0855	47.4449	0.310821	-44.9066	141.078	7.64e+20	3.14e-20	1.86e+61
166	ukb-b-6235	ebi-a-GCST90017076	|| id:ebi-a-GCST90017076	Operation code: cholecystectomy/gall bladder removal || id:ukb-b-6235	Inverse variance weighted	15	-25.7395	30.3687	0.39668	-85.2622	33.7832	6.63e-12	9.36e-38	470000000000000
167	ukb-b-6235	ebi-a-GCST90017077	|| id:ebi-a-GCST90017077	Operation code: cholecystectomy/gall bladder removal || id:ukb-b-6235	Inverse variance weighted	9	181.719	70.116	0.00955048	44.2919	319.147	8.31e+78	1.72e+19	4.01e+138
168	ukb-b-6235	ebi-a-GCST90017078	|| id:ebi-a-GCST90017078	Operation code: cholecystectomy/gall bladder removal || id:ukb-b-6235	Inverse variance weighted	13	35.2716	32.5451	0.278465	-28.5168	99.0599	2080000000000000	4.12e-13	1.05e+43
[truncated: 457 more rows]

## Sheet: guthet
Cholesystectomy
[truncated: 1,659 more rows]

## Sheet: gut egg
Cholecystectomy
[truncated: 835 more rows]
